# Supplementary material for: DNA methylation and lipid metabolism are involved in GA-induced maize aleurone layers PCD as revealed by transcriptome analysis
Source: BMC Plant Biol. 2023 Nov 22;23:584. doi: 10.1186/s12870-023-04565-5 (PMC10664605; doi:10.1186/s12870-023-04565-5)
Supplement: Supplementary file 2 — Supplementary Material 2 [file 12870_2023_4565_MOESM2_ESM.xlsx]

## Sheet: Sheet1
Table S1. Summary of the Deep Sequencing and Data Analysis.
Samples	Total Reads	Mapped Reads	Unique Map Reads (%)	Multiple Map Reads (%)
C1-1	64942524	56,356,208(86.78%)	54,663,215(84.17%)	1,692,993(2.61%)
C1-2	80113814	66,718,164(83.28%)	64,535,203(80.55%)	2,182,961(2.72%)
C1-3	52413130	45,913,190(87.60%)	44,602,673(85.10%)	1,310,51 7 (2.50%)
C2-1	59129462	52,185,538(88.26%)	50,659,182(85.68%)	1,526,35 6 (2.58%)
C2-2	58706668	51,782,487(88.21%)	50,253,777(85.60%)	1,528,71 0 (2.60%)
C2-3	46998162	40,310,523(85.77%)	39,061,384(83.11%)	1,249,13 9 (2.66%)
C3-1	71592092	62,307,056(87.03%)	60,389,679(84.35%)	1,917,37 7 (2.68%)
C3-2	53381474	46,518,455(87.14%)	45,139,340(84.56%)	1,379,11 5 (2.58%)
C3-3	56584320	49,159,070(86.88%)	47,678,235(84.26%)	1,480,83 5 (2.62%)
C4-1	59368284	50,210,614(84.57%)	48,591,402(81.85%)	1,619,21 2 (2.73%)
C4-2	59289170	48,362,072(81.57%)	46,830,765(78.99%)	1,531,30 7 (2.58%)
C4-3	46160800	39,634,402(85.86%)	38,394,409(83.18%)	1,239,99 3 (2.69%)
C5-1	43512224	38,625,951(88.77%)	37,363,322(85.87%)	1,262,62 9 (2.90%)
C5-2	52892792	46,243,454(87.43%)	44,884,579(84.86%)	1,358,87 5 (2.57%)
C5-3	63180246	55,261,937(87.81%)	53,611,085(84.85%)	1,650,85 2 (2.61%)
G1-1	46786022	41,081,742(87.81%)	39,921,874(85.33%)	1,159,86 8 (2.48%)
G1-2	67718106	58,211,982(85.96%)	56,535,163(83.49%)	1,676,81 9 (2.48%)
G1-3	60813764	51,783,890(85.15%)	50,103,617(82.39%)	1,680,27 3 (2.76%)
G2-1	77704206	64,846,208(83.45%)	62,689,459(80.68%)	2,156,74 9 (2.78%)
G2-2	62410250	54,597,034(87.48%)	52,914,049(84.78%)	1,682,985(2.70%)
G2-3	64182526	56,074,040(87.37%)	54,304,621(84.61%)	1,769,419(2.76%)
G3-1	57996758	51,233,982(88.32%)	49,691,079(85.68%)	1,532,903(2.64%)
G3-2	64276614	56,108,644(87.29%)	54,357,960(84.57%)	1,750,684(2.72%)
G3-3	58054486	50,767,123(87.45%)	49,217,490(84.78%)	1,549,633(2.67%)
G4-1	71206502	60,831,964(85.43%)	58,717,996(82.46%）	2,113,968(2.97%)
G4-2	44673200	38,321,299(85.78%)	37,035,916(82.90%)	1,285,38 3 (2.88%)
G4-3	60822456	52,108,177(85.67%)	50,490,8 45 (83.01%)	1,617,33 2 (2.66%)
G5-1	78851336	68,874,803(87.35%)	66,693,0 62 (84.58%)	2,181,74 1 (2.77%)
G5-3	74193550	64,692,917(87.19%)	62,647,2 15 (84.44%)	2,045,70 2 (2.76%)
H1-1	71973918	63,355,883(88.03%)	61,466,7 24 (85.40%)	1,889,15 9 (2.62%)
H1-2	52586046	46,227,999(87.91%)	44,880,6 33 (85.35%)	1,347,36 6 (2.56%)
H1-3	59391906	52,215,680(87.92%)	50,677,6 46 (85.33%)	1,538,03 4 (2.59%)
H2-1	57993716	51,318,455(88.49%）	49,786,9 46 (85.85%)	1,531,50 9 (2.64%)
H2-2	62425090	55,024,453(88.14%)	53,492,2 08 (85.69%)	1,532,24 5 (2.45%)
H2-3	55122402	48,360,662(87.73%)	46,937,4 00 (85.15%)	1,423,26 2 (2.58%)
H3-1	74358502	64,763,320(87.10%)	62,719,2 66 (84.35%)	2,044,05 4 (2.75%)
H3-2	67818668	58,899,604(86.85%)	56,982,5 23 (84.02%)	1,917,08 1 (2.83%)
H3-3	69140450	60,211,104(87.09%)	58,346,0 63 (84.39%)	1,865,04 1 (2.70%)
H4-1	58363670	50,326,737(86.23%)	48,611,6 53 (83.29%)	1,715,08 4 (2.94%)
H4-2	54787320	46,829,878(85.48%)	45,204,2 35 (82.51%)	1,625,64 3 (2.97%)
H4-3	52767580	46,052,173(87.27%)	44,725,2 20 (84.76%)	1,326,95 3 (2.51%)
H5-1	66729078	57,581,008(86.29%)	55,698,8 52 (83.47%)	1,882,15 6 (2.82%)
H5-2	61375870	52,737,460(85.93%)	50,966,0 93 (83.04%)	1,771,36 7 (2.89%)
H5-3	63772960	54,736,303(85.83%)	52,840,6 63 (82.86%)	1,895,64 0 (2.97%)
