# Supplementary material for: DNA methylation and lipid metabolism are involved in GA-induced maize aleurone layers PCD as revealed by transcriptome analysis
Source: BMC Plant Biol. 2023 Nov 22;23:584. doi: 10.1186/s12870-023-04565-5 (PMC10664605; doi:10.1186/s12870-023-04565-5)
Supplement: Supplementary file 3 — Supplementary Material 3 [file 12870_2023_4565_MOESM3_ESM.xls]

## Sheet: Sheet1
Table S2. The DEGs Identified in GA or C646 Treated Maize Aleurone Layers for 1-5 d.
#ID	CK1	CK2	CK3	CK4	CK5	GA1	GA2	GA3	GA4	GA5	C6461	C6462	C6463	C6464	C6465
gene:Zm00001d000027	0.884798	0.880534	0.517458	1.10065	1.17184	0.608554	0.668405	0.789386	0.851656	0.947866	0.792358	0.884138	0.616779	0.595996	0.931792
gene:Zm00001d000034	1.25664	0.688984	1.06071	1.02874	1.02468	0.777332	1.09583	0.859067	0.769277	1.08205	0.77888	0.935011	0.721458	0.718382	0.901264
gene:Zm00001d000038	0.201873	0.24119	0.258006	0.314279	0.192271	0.179033	0.16406	0.167788	0.22081	0.276626	0.382812	0.318564	0.324556	0.186794	0.24503
gene:Zm00001d000066	1.01973	2.34793	1.21682	1.0123	2.02841	0.952068	0.901707	1.56414	1.51648	0.97144	0.953837	0.936948	1.39378	1.65883	1.44277
gene:Zm00001d000072	4.7528	3.67159	2.67422	5.23309	3.8277	3.613	6.17025	2.00583	4.18785	4.84131	3.38144	4.26081	5.25033	3.7026	5.87793
gene:Zm00001d000074	1.19226	0.846916	2.40511	1.22703	2.15097	1.59034	0.763456	0.428865	1.66257	2.23267	2.47014	1.47807	2.06326	1.14836	2.22071
gene:Zm00001d000087	0.808683	0.79202	0.348542	0.659506	0.510281	0.918574	0.62939	1.07294	0.67894	0.922057	0.943288	0.724413	0.48766	0.511765	0.671282
gene:Zm00001d000092	2.45676	5.45314	3.63484	3.41715	1.18229	2.81804	4.3663	3.89294	4.36414	2.56602	3.9232	2.17632	3.47371	5.10018	3.12782
gene:Zm00001d000094	2.39702	2.47692	3.44459	2.16109	4.17953	2.80726	2.67623	2.56433	2.70329	2.13983	2.83723	2.51996	2.05387	2.42432	2.58975
gene:Zm00001d000098	5.08533	6.69816	6.91498	6.73791	5.0631	6.03957	7.4541	5.53056	6.30285	5.38044	8.71727	7.70462	4.85172	5.90953	4.17016
gene:Zm00001d000099	2.59045	1.71428	1.0165	1.99937	1.64759	1.99922	2.37063	0.859297	1.52698	1.80423	1.31945	1.85469	1.70234	1.54371	2.26326
gene:Zm00001d000110	8.91094	8.82534	5.79832	10.556	8.93262	6.4098	10.0571	7.75863	8.42305	8.33438	5.40038	8.69536	6.85331	8.58265	10.7433
gene:Zm00001d000112	59.0085	43.0061	35.3624	46.3624	26.7517	59.9133	69.0693	47.0934	50.1314	44.3835	43.4652	40.4642	56.5363	37.5895	39.5489
gene:Zm00001d000113	40.8512	36.4892	87.6942	30.6466	63.3769	56.9421	35.9456	80.5878	39.7167	53.8878	41.2963	41.9715	45.896	51.3052	27.9949
gene:Zm00001d000126	18.9479	16.9748	26.3064	15.675	14.6081	16.7611	16.7455	16.734	16.8267	14.5593	15.1019	17.8604	51.8021	18.7992	14.5011
gene:Zm00001d000135	3.39531	3.21408	3.64654	3.49379	3.339	2.43477	2.82685	2.16205	3.26844	2.97391	3.48874	4.78556	3.86439	2.91444	4.42163
gene:Zm00001d000137	1.00265	0.510179	0.450109	0.485076	0.604103	0.416625	0.686339	0.430808	0.572344	0.868666	0.600543	0.737949	0.532872	0.768331	0.734427
gene:Zm00001d000152	1.05625	1.0267	1.40307	1.1234	1.13608	1.09841	1.18885	1.38449	1.24997	2.22581	1.63474	0.895762	1.34469	1.31109	1.43161
gene:Zm00001d000156	0.340566	0.630188	0.0182597	0.259368	0.491748	0.156715	0.074502	0.261671	0.309073	0	0.320908	0.784765	0.02249	0.42273	0.221199
gene:Zm00001d000179	10.6212	10.2944	11.0139	5.758	7.02046	7.80639	5.88381	6.37237	5.62169	5.03357	10.5262	8.2227	5.6371	5.87957	4.74776
gene:Zm00001d000191	10.3306	12.9159	11.9627	12.9638	13.0345	9.70191	10.2575	12.2031	10.7522	11.817	15.2672	13.2991	10.9062	11.7714	10.7126
gene:Zm00001d000195	292.26	381.377	299.224	320.945	383.171	280.442	218.178	281.966	327.379	285.148	276.258	355.511	246.98	307.372	243.35
gene:Zm00001d000196	10.0921	8.28678	13.1366	4.48339	10.3695	10.8027	6.23631	7.49919	8.04171	10.5104	12.8971	9.20538	8.98748	6.74165	4.55085
gene:Zm00001d000197	0.171011	3.98685	1.30736	1.16586	3.41175	5.31462	0.148776	1.96208	0.133956	2.47321	2.01285	3.93294	3.40142	0.122635	0.128019
gene:Zm00001d000202	4.88422	4.7697	7.04483	4.80028	7.77738	4.70681	7.31811	4.92057	7.92536	5.60092	5.96603	5.76762	7.76221	6.88034	7.44896
gene:Zm00001d000204	91.4728	55.6804	73.6664	61.9931	78.5995	77.3844	77.5969	53.396	50.5474	76.4636	55.0509	51.9258	60.1623	49.0612	85.7511
gene:Zm00001d000222	5.9554	7.19964	4.76862	6.04971	4.13468	5.52188	6.6348	5.07895	5.45185	4.53463	4.24806	5.88143	7.16153	5.62621	7.95086
gene:Zm00001d000223	10.0832	5.85533	4.81861	8.38139	6.32175	9.56141	7.46451	5.41038	7.09293	12.2169	9.19879	5.71936	8.72921	7.68953	8.56994
gene:Zm00001d000228	5.97314	5.73181	3.38323	5.99666	6.38263	4.30971	3.86426	4.09664	4.24713	5.40194	3.7636	4.74389	4.22229	4.57073	5.7582
gene:Zm00001d000230	0.368224	0.3535	0.516987	0.386881	0.378665	0.446345	0.463396	0.381195	0.554883	0.545289	0.700125	0.281181	0.735611	0.524677	0.584401
gene:Zm00001d000243	1.4433	1.48633	2.97265	0.868934	2.54406	4.44189	2.18554	2.15885	1.34508	2.81728	2.13407	1.12716	3.67666	2.33029	2.80733
gene:Zm00001d000288	26.9692	29.0417	41.0484	26.1671	29.6521	27.4695	28.1967	25.2943	34.1717	33.7839	30.5486	25.5157	37.7461	28.5575	37.9886
gene:Zm00001d000305	6.42688	5.97648	7.86887	7.26716	6.60806	6.25963	9.00511	6.85665	8.0248	6.57737	6.69595	7.93733	8.62872	6.47869	8.16371
gene:Zm00001d000310	3.20454	2.76011	2.90255	2.16966	2.16066	2.96739	2.17809	2.47103	2.53277	2.56772	2.27454	1.93755	2.15748	2.28404	4.40022
gene:Zm00001d000314	2.80726	2.0759	3.78246	2.29576	3.22517	3.77742	1.65951	2.76471	2.6493	3.19471	3.05526	2.43395	2.84263	2.41937	2.10632
gene:Zm00001d000360	4.152	4.79418	4.49791	3.62253	4.9598	3.60376	4.81344	2.96836	4.38631	4.05348	3.65457	3.71704	3.04984	4.39268	6.75701
gene:Zm00001d000396	4.91735	3.46096	4.02789	4.52018	5.92393	4.23465	6.71223	2.91841	3.56782	4.3474	2.82202	3.60923	4.58562	2.96334	7.1787
gene:Zm00001d000403	20.2162	18.2038	13.3296	19.0994	19.8786	15.8079	20.2065	13.1751	14.9544	15.637	9.86301	17.0477	11.2089	13.7978	22.0407
gene:Zm00001d000418	21.7992	39.6129	28.2157	35.3154	24.6685	17.0112	31.8947	20.645	27.6335	10.3809	16.7858	37.3459	13.5811	31.4338	24.5985
gene:Zm00001d000429	92.1166	94.124	126.817	91.0282	95.1748	121.695	99.6479	136.409	116.817	143.948	107.737	103.626	135.2	134.547	166.809
gene:Zm00001d000435	5.39479	4.83336	4.04425	5.22344	5.49281	4.51143	2.92028	4.86126	4.63294	5.39093	5.42835	5.55801	3.67199	5.31358	4.17069
gene:Zm00001d000438	11.1228	8.98155	7.32107	12.39	13.3192	8.04518	8.95829	8.28615	7.93384	19.6032	5.36145	14.7604	6.86376	8.54003	14.4677
gene:Zm00001d000439	12.6771	11.5267	7.22846	10.7974	12.2554	9.33689	11.3987	11.9486	9.23944	9.3241	8.70205	9.06502	10.8106	10.368	13.8397
gene:Zm00001d000447	40.411	44.1903	28.7029	48.0399	30.2167	48.5551	58.8427	51.1425	36.3008	32.7147	28.8149	36.3119	36.8292	45.0518	32.73
gene:Zm00001d001765	39.7626	43.6963	40.8311	39.0977	35.0364	34.6376	48.0851	32.6033	33.0528	23.4572	29.6014	44.5882	23.6931	30.0089	36.5103
gene:Zm00001d001771	3.88501	4.26824	5.66932	4.06335	5.2643	6.04601	4.43042	3.15295	6.81378	7.71746	7.04607	2.66147	4.99042	5.65429	5.8853
gene:Zm00001d001774	44.2116	57.4253	49.9979	49.0019	38.6954	56.5037	87.5578	53.1576	71.6911	47.9977	66.3834	55.2699	78.1902	57.7526	62.0167
gene:Zm00001d001779	3.07557	2.34753	1.73923	3.4942	2.13097	0.653168	3.70174	1.10114	2.3032	2.05934	1.2289	1.67001	1.24597	1.60492	3.85662
gene:Zm00001d001780	35.8419	25.0893	17.8424	30.4136	25.4115	28.8739	25.0537	21.2551	21.4705	25.7158	19.0305	21.8976	17.7728	22.1005	28.3413
gene:Zm00001d001781	7.67821	7.49339	5.47428	6.94009	6.59042	9.26095	12.9487	5.08631	7.52209	6.91084	6.8668	7.91366	6.11257	6.2881	9.76966
gene:Zm00001d001787	9.88409	3.95736	8.24023	4.31927	3.58164	2.19085	4.63181	8.40397	4.13554	3.35965	3.76695	4.24909	3.94556	6.06726	4.05613
gene:Zm00001d001800	2.22219	2.94714	4.70275	4.18652	3.26416	1.95671	1.47559	4.09669	2.29947	2.54857	4.56215	4.40983	2.07046	2.80023	2.0208
gene:Zm00001d001813	3.42399	1.67624	1.45148	2.37957	2.49027	2.45709	2.72633	1.49839	2.05314	2.64112	1.3565	1.83818	2.03396	1.96573	3.26605
gene:Zm00001d001826	0.348622	0.826958	0.364205	0.56737	0.556113	0.773667	0.837644	0.720159	0.472276	0.834345	0.678541	0.671029	0.804644	0.762383	1.39413
gene:Zm00001d001834	6.54946	6.42646	5.15315	8.67887	7.76247	4.72331	4.612	5.14446	6.1135	6.3261	7.55257	7.04786	5.14224	6.02561	5.0899
gene:Zm00001d001842	0.56225	0.410622	0.5507	0.387131	0.424756	0.679856	0.525602	0.896029	0.592017	0.560497	1.24787	0.251005	0.894421	0.62649	0.550691
gene:Zm00001d001846	7.50874	6.94258	3.77595	9.15136	8.41479	4.33495	3.76273	5.44357	5.63247	6.85524	6.08947	7.59421	4.61659	6.64999	5.2583
gene:Zm00001d001849	3.45265	3.18275	4.28011	3.84108	3.54235	4.13385	4.13109	3.14302	2.8806	3.43035	2.99898	4.28261	2.63817	2.31756	4.46219
gene:Zm00001d001850	0.00178767	1.65776	13.308	0.000744667	2.55855	0.006014	0.001509	3.95147	0	0	0.00869633	0.0114753	1.0223	4.23013	0.00405033
gene:Zm00001d001857	0.337116	0.327997	0.173899	0.563201	0.149939	0.434108	0.626327	0.347078	0.657203	0.835189	0.290558	0.760628	0.735278	1.29846	0.270983
gene:Zm00001d001862	3.82915	4.74825	3.2466	4.30338	3.44694	3.63254	5.87756	5.43009	4.46336	3.76865	4.812	3.44095	3.7177	5.57396	6.39022
gene:Zm00001d001865	3.30165	3.27406	2.0851	2.77708	2.34333	3.98529	4.06074	3.3257	3.65306	3.71957	3.68275	2.89376	3.20045	3.91106	2.97611
gene:Zm00001d001866	14.4603	5.66076	4.71316	7.16616	6.13625	11.1471	9.02814	4.7243	7.11938	5.52245	7.03664	6.0039	6.77855	7.24618	7.18416
gene:Zm00001d001871	5.63108	3.03164	2.80784	4.27257	5.54764	5.91535	6.16113	3.71273	3.90547	3.00132	3.38776	4.38315	5.42771	4.54477	2.3766
gene:Zm00001d001879	4.81216	2.87105	1.98321	3.21288	2.85129	3.64616	4.23522	2.52913	3.38688	3.62511	4.00813	2.89623	3.94649	3.58898	3.4246
gene:Zm00001d001884	3.6157	4.43771	2.77679	4.83404	5.44467	4.44743	2.71316	3.11653	3.62694	5.39831	3.87829	2.36813	2.43398	3.4055	2.81597
gene:Zm00001d001910	0.75465	1.30779	1.16993	0.659895	1.59211	1.10929	0.702148	0.831753	1.4821	0.944692	1.22212	1.23485	1.26384	1.48414	1.42017
gene:Zm00001d001911	1.89198	0.515376	0.571339	0.502771	1.18692	0.708418	0.846038	1.00031	0.56869	1.73364	0.958207	7.46667e-05	0.947657	1.71151	2.34706
gene:Zm00001d001915	0.312603	0.090183	0.20004	0.325541	0.169486	0.624643	0.148531	0.1611	0.3795	1.17479	0.294591	4.53748	0.377602	0.28587	0.167683
gene:Zm00001d001927	0.93231	0.305227	0.421224	0.707667	0.45962	0.430303	0.771379	0.15786	0.16901	0.33773	0.273276	1.26153	0.396552	0.367295	1.76186
gene:Zm00001d001928	2.63331	2.252	0.969463	3.65284	1.54144	1.16536	2.24973	1.20315	1.88055	1.34677	1.45212	4.48425	2.06178	1.98655	3.07359
gene:Zm00001d001933	1.25431	2.03846	1.46956	2.67358	1.64215	1.61416	2.50458	2.12934	2.87888	3.17868	1.31089	1.37596	3.00614	1.75392	6.97718
gene:Zm00001d001935	8.06678	6.92958	4.76045	5.83523	7.28455	4.98331	4.96131	6.03753	5.30523	5.64959	4.97631	5.96834	4.90016	5.42592	6.8619
gene:Zm00001d001937	121.387	119.46	112.248	95.0273	101.213	113.523	104.888	103.048	105.018	63.9957	84.8212	111.339	76.2305	99.1579	74.1507
gene:Zm00001d001946	3.40965	11.506	1.70008	3.83084	3.33262	6.44985	5.15058	2.13777	8.39648	2.64887	5.69133	6.08207	3.74501	5.05994	7.20801
gene:Zm00001d001947	9.81532	8.01861	9.39937	8.9444	10.554	10.7722	10.9393	9.55348	8.49169	9.49216	11.1633	7.05657	13.0755	8.19021	7.86039
gene:Zm00001d001949	3.76548	3.67684	4.39188	10.8793	6.44803	3.90914	3.20363	3.61364	4.53978	5.19463	10.5891	4.49188	5.19923	3.42186	4.57088
gene:Zm00001d001953	0.929356	0.571351	0.871671	0.617795	0.62712	0.567721	0.585356	0.532897	0.621733	0.7329	0.514874	0.419645	0.568291	0.576876	0.691918
gene:Zm00001d001961	11.0605	3.39945	2.65918	8.15742	11.0175	5.25535	2.82292	2.18649	4.00899	11.5922	3.60551	3.05318	2.91999	2.29133	8.96598
gene:Zm00001d001980	4.37935	3.64286	3.25179	5.62946	4.44672	4.42451	3.74367	3.41258	3.29627	3.62282	4.07652	3.0291	3.82126	3.76677	4.98016
gene:Zm00001d001994	12.4577	7.81981	8.68357	8.64234	7.5354	12.6075	11.5566	9.11971	10.0016	12.1094	10.4985	8.66227	10.4181	10.3637	12.0163
gene:Zm00001d001996	2.74545	3.60392	5.48302	3.10615	3.78949	3.08151	4.01276	3.13411	4.67758	4.57593	3.8636	2.63803	4.57957	4.24475	4.7618
gene:Zm00001d001997	10.6151	9.4284	3.17054	9.34645	7.78025	8.48842	12.3015	7.14695	9.96043	8.72046	8.70324	9.40525	9.7648	8.29673	8.56608
gene:Zm00001d001999	9.38215	9.74622	6.53217	11.7757	12.7305	7.14023	6.28007	7.63069	8.0483	11.2006	7.44567	9.69392	7.18873	8.76616	11.9394
gene:Zm00001d002004	0.616126	0.945041	0.578018	0.851327	0.862996	0.521833	0.419815	0.560369	0.477304	0.727399	0.741942	0.519537	0.495519	0.599492	0.689285
gene:Zm00001d002005	0.340175	0.642273	0.85796	0.406569	0.179164	0.15703	0.00885067	0.086147	0.478395	0.126824	1.41593	0.884223	0.416072	0.601987	0.0439263
gene:Zm00001d002006	132.43	95.5319	70.8896	114.256	88.3384	91.5285	136.497	69.8453	76.6922	89.8893	66.0843	91.7355	64.7017	82.8415	102.038
gene:Zm00001d002020	0.853766	0.983142	0.649946	1.17046	0.853673	0.258111	1.12412	0.731197	1.26676	0.610924	0.226146	0.635965	0.483222	1.16834	1.35121
gene:Zm00001d002036	5.2634	5.97922	4.70262	6.73673	7.65108	4.83397	4.69972	4.13323	4.38813	5.0642	4.83363	5.87222	4.86708	4.60761	4.81315
gene:Zm00001d002037	0.919015	0.828517	0.807925	0.572167	0.884089	1.04718	0.950127	1.22249	0.979187	1.57622	1.79382	0.604451	1.20824	0.876367	1.11442
gene:Zm00001d002046	2.63336	3.54726	2.9592	3.70694	4.53421	1.61394	1.91433	2.57158	2.79439	2.6327	2.95127	3.17165	2.9629	3.83902	2.80053
gene:Zm00001d002051	85.2726	102.394	53.9532	73.4485	47.2238	81.9712	51.2095	61.9364	94.0836	48.7582	74.3572	109.082	77.8233	82.9521	36.3969
gene:Zm00001d002056	1.70275	1.06098	1.28818	1.69535	1.15601	1.24045	1.56911	1.07346	1.52301	1.19171	1.4571	0.965614	1.12018	1.34084	1.42739
gene:Zm00001d002063	0.83901	1.11715	1.09083	1.2471	0.911137	1.45881	0.6443	0.964296	1.16696	1.29158	1.97946	1.22997	1.18854	0.936786	1.14442
gene:Zm00001d002064	57.2597	44.4408	39.2109	36.7486	33.0902	54.0999	35.221	30.564	29.4469	24.449	44.6855	38.1877	25.2902	34.3762	29.4911
gene:Zm00001d002065	29.2421	21.0204	13.1337	26.0872	20.8427	17.9575	11.1032	14.2026	21.0348	20.8275	32.284	25.2324	18.9889	21.0533	19.0636
gene:Zm00001d002067	3.51128	4.16998	3.05467	4.46356	0.710959	3.43215	4.40115	3.25209	3.29286	2.45023	3.68469	5.1712	3.28716	4.573	3.78925
gene:Zm00001d002069	60.8985	59.9246	49.7573	37.2524	45.4775	58.2227	35.974	61.8115	34.8747	63.4075	39.6932	35.9209	51.3755	34.6095	41.5758
gene:Zm00001d002071	6.30425	11.8984	3.22658	9.48538	7.78988	7.3524	7.86546	8.21079	3.96236	6.4775	3.28719	5.82453	5.39087	6.11261	10.3591
gene:Zm00001d002075	1.02043	0.568755	0.528636	0.78884	0.779871	1.10994	1.00546	0.495945	0.675101	0.671134	0.622684	0.615091	0.649798	0.519342	0.961484
gene:Zm00001d002079	5.13661	5.26552	3.09339	6.20983	4.35636	5.3203	6.90738	3.53891	4.40408	5.36817	2.64802	4.64533	4.4092	4.23079	9.6943
gene:Zm00001d002082	2.64621	1.8605	1.08062	2.51885	1.53094	1.76394	2.82599	1.13797	1.59754	2.021	1.45191	1.76804	1.5589	1.73969	2.29869
gene:Zm00001d002089	5.51351	5.2998	2.04032	4.38681	2.29327	2.83818	4.37224	2.38121	3.2981	1.98908	3.33809	8.59589	4.04067	2.94666	2.72385
gene:Zm00001d002091	0.597169	0.305205	0.183196	0.485314	0.410364	0.453627	0.331674	0.40336	0.333047	0.300415	0.527029	0.442132	0.318346	0.313894	0.297472
gene:Zm00001d002098	1.47627	0.955624	2.07592	1.76387	1.25728	1.11316	1.49311	1.26682	1.47252	1.6436	0.974124	1.21372	0.999027	0.809849	1.40033
gene:Zm00001d002100	2.19137	1.68564	1.12103	2.17229	2.42915	1.44174	1.51427	1.59223	1.73438	1.62861	1.71802	3.00947	2.13419	1.62868	2.78963
gene:Zm00001d002109	3.81718	1.59092	2.1035	2.63415	1.66771	3.65214	2.51398	1.41518	1.79995	2.10996	1.76043	1.47219	2.22788	2.36595	2.59197
gene:Zm00001d002122	17.8741	25.5653	19.2015	28.0684	24.5987	16.6925	11.1881	19.3092	22.3706	19.4361	25.0465	31.1151	17.2268	24.9023	14.3864
gene:Zm00001d002126	0.297463	0.378263	8.56542	6.54953	8.71552	0.337219	0.241978	0.323559	0.350016	0.290318	0.290048	0.293247	0.268874	0.3679	0.452654
gene:Zm00001d002129	0.820623	1.00901	0.900324	0.776783	1.86726	1.0087	0.911566	0.638479	1.39258	0.640285	0.941723	1.14718	0.733221	0.7962	1.35839
gene:Zm00001d002130	16.8425	16.8793	13.0585	16.6876	11.3913	17.5388	22.2108	8.80753	20.4032	20.781	13.7391	12.6023	12.79	15.0781	16.1818
gene:Zm00001d002131	1.52884	1.14021	1.51236	1.0693	1.04686	1.19966	1.17768	1.16981	0.957161	1.35348	0.998333	1.07181	0.803686	0.759381	1.2322
gene:Zm00001d002135	1.56136	2.01159	1.41449	2.31512	2.6829	1.15385	1.55161	1.64874	1.90248	1.84844	1.86367	2.09922	1.6545	1.86911	1.88449
gene:Zm00001d002149	2.18917	3.14103	2.23884	2.47259	2.08266	2.19057	2.63653	1.74882	2.82521	2.23712	1.82466	2.52857	2.25958	1.95493	1.9635
gene:Zm00001d002157	5.41139	3.07274	3.59533	2.69211	4.32112	5.39773	3.06798	2.50207	2.72599	3.22161	3.32524	1.70481	3.29476	3.60454	3.29983
gene:Zm00001d002158	73.1734	66.4472	68.7533	68.259	83.047	89.2724	89.3871	58.9591	69.9612	107.75	59.8358	54.4693	114.524	72.8312	75.8127
gene:Zm00001d002159	144.315	120.091	122.48	156.85	144.795	160.064	125.969	131.738	125.361	202.932	128.947	115.14	204.647	156.25	107.747
gene:Zm00001d002160	274.34	190.345	138.094	253.51	206.267	257.883	236.123	179.422	205.385	279.464	153.17	197.558	278.837	229.236	248.901
gene:Zm00001d002163	24.7512	31.2652	35.9779	38.5624	45.1501	33.1308	57.1398	49.534	44.383	36.8431	46.3375	37.3408	46.0812	35.6337	37.2943
gene:Zm00001d002164	3.85859	2.95171	1.87909	3.63163	4.14765	2.99677	1.45255	2.44944	3.31938	3.01524	2.67308	2.64772	2.26276	3.02479	2.15432
gene:Zm00001d002169	8.19737	8.06733	7.10138	8.11215	8.44334	7.44024	6.36714	6.83073	7.33434	8.40712	4.97845	7.99547	7.03298	8.73729	7.43263
gene:Zm00001d002172	0.604572	0.264099	0.430165	0.367537	0.533092	0.71217	0.200714	0.608112	0.652499	0.401135	0.543929	0.401652	0.214751	0.229336	0.410565
gene:Zm00001d002175	5.16951	3.87294	2.61499	2.98505	2.63287	4.55756	4.20701	2.63722	3.00117	1.99157	1.99706	3.59545	2.69854	2.78256	2.95626
gene:Zm00001d002190	20.3785	17.8969	16.4291	23.3434	16.7689	18.6329	28.6464	17.6585	27.506	15.7467	17.5939	22.9488	18.9447	20.8651	22.5617
gene:Zm00001d002191	0.978697	2.78754	0.457005	1.25056	1.15497	1.87759	0.834406	0.649368	1.02152	1.14541	0.990748	0.6048	4.13405	0.823879	0.689867
gene:Zm00001d002235	1.94457	2.00233	1.70429	2.06648	2.9466	1.06772	1.56885	1.57456	1.49489	1.82035	1.81203	2.36832	1.56451	1.57637	1.31897
gene:Zm00001d002246	7.06057	9.44472	7.19553	9.95233	9.76309	5.34566	5.68085	6.81773	7.27804	7.88008	6.93209	8.70359	7.19801	7.81888	8.22638
gene:Zm00001d002250	28.3271	35.2477	28.9666	39.1967	37.6147	21.9768	42.7481	31.7977	25.9052	16.9601	11.924	30.9985	33.0357	20.1607	43.6714
gene:Zm00001d002253	31.6942	28.4581	20.2076	33.2068	32.4124	26.8122	28.9636	29.4234	6.89558	30.703	17.2408	27.7994	20.8221	36.1086	37.8686
gene:Zm00001d002266	77.1361	52.416	64.4413	44.5973	53.1303	105.678	61.0638	62.0815	63.6649	66.2732	80.6129	47.4628	69.3015	62.3455	55.0535
gene:Zm00001d002272	4.5831	3.71205	2.03546	5.44501	4.0511	2.52631	3.53616	2.16669	2.97404	3.72369	2.31468	4.11999	2.3294	3.58928	4.16125
gene:Zm00001d002275	41.9849	31.6454	25.3457	32.2852	34.0223	29.442	32.9409	24.2166	25.3828	28.7581	25.745	35.856	26.8316	23.6868	25.5584
gene:Zm00001d002287	1.87924	2.61943	0.483431	6.22386	5.22541	0.818514	0.326812	0.956888	2.12268	3.65717	1.69051	3.22214	1.06334	2.17681	2.10699
gene:Zm00001d002318	113.235	99.9805	143.027	126.002	150.376	226.505	168.365	169.632	161.734	298.951	303.586	131.731	267.554	107.16	125.881
gene:Zm00001d002325	30.3949	25.0084	13.7441	24.9778	19.897	21.935	21.146	16.3683	20.5559	13.543	18.8789	25.5943	17.9727	21.8763	14.3578
gene:Zm00001d002332	2.41021	1.99661	1.82594	2.74778	3.53514	2.56721	3.41874	1.70236	2.16804	3.29594	2.24314	2.54443	2.72555	2.30565	4.16277
gene:Zm00001d002333	6.46236	6.50309	2.32666	8.39082	3.84128	5.23066	16.2099	1.88588	7.75819	3.28311	2.01653	11.2677	5.60279	5.94199	12.4354
gene:Zm00001d002353	97.7599	199.77	83.2346	215.323	109.172	86.818	105.261	112.673	158.949	65.2324	114.933	224.611	105.043	173.158	91.1647
gene:Zm00001d002356	3.71474	3.51857	5.13751	3.89814	3.99891	3.38763	5.45589	4.31103	4.03834	4.87225	6.129	3.82458	4.71623	3.34588	5.65805
gene:Zm00001d002357	14.8933	10.3646	9.70193	12.267	9.54777	13.5178	13.4402	9.30535	11.2803	10.0131	7.89471	12.1243	10.4666	10.9877	14.4198
gene:Zm00001d002359	16.5503	14.2362	8.46612	15.2491	12.0926	13.899	9.16953	11.1797	11.8092	12.123	12.7332	12.8787	12.4341	12.1713	10.2485
gene:Zm00001d002360	195.249	188.931	287.947	185.934	188.708	261.001	247.915	232.309	235.41	290.61	242.803	184.882	308.151	253.622	304.624
gene:Zm00001d002364	146.987	173.374	186.765	141.465	137.282	206.283	158.71	222.918	211.538	173.461	275.639	132.136	212.302	203.714	139.913
gene:Zm00001d002366	23.8899	26.204	19.6579	29.726	39.422	25.6115	31.6372	18.05	23.7283	25.561	29.6602	35.1943	21.2072	25.337	33.4779
gene:Zm00001d002370	3.49947	5.71316	6.49151	6.22662	5.5299	2.89719	7.77693	5.08749	5.56999	4.29901	2.55164	3.80801	3.4354	4.11423	11.3073
gene:Zm00001d002374	8.41571	5.30381	5.07395	5.1281	5.03999	7.92513	6.79843	5.57303	6.0687	4.58914	4.47684	4.47457	3.73884	5.47569	7.12307
gene:Zm00001d002377	12.9214	7.43236	7.74479	10.0742	10.4934	11.4168	7.38359	7.39064	9.08426	9.53746	7.39317	9.03101	6.72902	7.20318	9.95185
gene:Zm00001d002390	6.15272	4.6426	4.28405	5.55726	5.43486	3.24411	5.21022	3.08305	4.27472	3.65498	3.1196	4.936	4.51336	4.70807	4.85913
gene:Zm00001d002393	8.15287	4.60483	1.14436	19.3387	22.9076	5.17032	1.47921	3.1758	3.66355	20.2507	1.90666	2.13507	3.26733	3.45081	19.6675
gene:Zm00001d002394	207.26	164.658	80.9544	317.682	257.97	117.541	179.481	156.84	136.18	181.081	67.3805	153.837	157.141	144.35	196.718
gene:Zm00001d002399	0.804337	0.371356	0.386084	1.1381	1.40505	0.116891	0.242049	1.41469	1.03891	1.07643	0.731365	0.061562	0.136519	0.19615	0.354588
gene:Zm00001d002402	6.08793	8.12678	2.32464	7.20811	6.56337	6.57414	5.41657	7.5783	6.16624	7.64812	3.61652	7.4318	2.26962	6.0103	3.73308
gene:Zm00001d002405	29.2057	41.6041	21.6685	47.9418	20.2847	42.2885	59.4465	41.6694	40.0418	25.3977	29.3147	27.8968	30.3367	60.4892	43.5396
gene:Zm00001d002406	9.16735	12.5812	11.4062	12.5328	12.4746	14.1252	19.8875	10.5924	12.4273	20.0506	16.1751	8.59525	15.6877	13.7601	22.1929
gene:Zm00001d002408	12.032	10.2049	13.7456	6.497	10.1759	10.6309	5.5336	15.9751	7.65141	11.0789	9.7249	11.355	11.2247	8.46289	6.81733
gene:Zm00001d002410	106.924	117.581	135.107	119.252	110.452	95.0403	168.784	133.416	118.275	65.0453	134.373	113.526	89.137	121.136	168.823
gene:Zm00001d002415	3.29039	2.19035	1.31228	4.47943	3.08727	1.76473	2.79621	1.77043	2.73452	5.12702	1.09437	2.54166	3.29564	2.9557	4.70358
gene:Zm00001d002416	21.1321	20.33	11.2049	30.3308	18.013	20.4139	29.1343	21.4024	15.6745	18.5512	13.6686	25.0394	24.2254	23.15	24.2616
gene:Zm00001d002421	2.20265	1.88146	2.33797	2.51547	2.44498	2.41682	3.11814	2.29733	2.42915	3.18871	3.15356	2.12275	2.72041	2.46363	3.20106
gene:Zm00001d002429	17.2984	7.3155	6.32525	8.97915	7.26734	16.303	12.8997	5.67369	8.39262	8.80693	6.42579	7.11053	8.06201	5.66318	14.9647
gene:Zm00001d002432	1.79381	2.17694	1.44712	1.75723	0.71488	2.07234	3.58166	1.05648	2.0544	0.804741	2.17851	2.29375	2.19032	1.91611	1.83315
gene:Zm00001d002433	5.69271	5.79665	5.57515	8.57596	7.68132	4.22014	4.83217	5.14906	5.37705	5.24419	6.36909	5.4731	3.81369	6.19886	8.02571
gene:Zm00001d002434	2.5166	3.52879	4.52187	5.5394	3.09399	4.2981	5.42575	4.92242	4.59235	2.7347	3.97953	2.88555	5.28644	4.35089	5.74617
gene:Zm00001d002436	49.3969	32.52	57.5514	27.3604	31.2856	65.7187	34.1478	5.11666	32.9889	45.8346	33.0559	27.9685	52.4979	38.6677	1.45014
gene:Zm00001d002437	3.55852	3.05034	5.42004	4.5076	3.52257	0.843361	4.64204	10.8848	4.62783	8.1429	6.16576	9.58459	6.83484	0.38674	8.06917
gene:Zm00001d002451	56.0704	33.0915	29.3563	48.5666	46.99	30.3802	55.1444	38.5179	29.0378	36.0621	15.3702	31.2296	22.931	30.9152	76.9596
gene:Zm00001d002455	0.475169	0.492427	0.340755	0.699267	0.463886	0.390096	0.852723	0.553589	0.725101	0.868028	0.618474	1.94167	0.99055	0.544643	0.926142
gene:Zm00001d002457	2.61583	4.66561	7.54036	2.7103	5.21592	3.09269	4.96177	5.85845	4.75811	3.08286	4.60393	4.5296	3.4044	4.78635	3.63636
gene:Zm00001d002462	4.81478	4.18559	3.49773	5.79402	5.91009	3.08314	3.12744	3.53826	3.85471	4.76105	4.15366	4.44222	3.27925	3.40503	3.79585
gene:Zm00001d002475	5.23047	7.74014	5.30128	8.70572	9.33648	4.88075	4.41071	6.06857	6.03568	6.40923	6.39143	7.76107	4.71662	7.03697	4.85713
gene:Zm00001d002483	0.766224	0.508619	0.6721	0.992621	0.641843	0.50444	0.975129	0.721323	0.631365	0.572031	0.708441	0.766647	0.887834	0.784456	0.948873
gene:Zm00001d002489	23.3914	18.0975	11.8802	19.4562	16.22	20.0624	14.9792	14.2704	15.0426	17.3333	12.3252	16.8448	17.2944	17.2312	16.6736
gene:Zm00001d002499	7.75321	7.8216	7.80546	8.89632	8.99107	5.70494	6.04199	7.23302	6.23317	6.23679	6.87309	6.6862	5.05236	7.37425	8.1647
gene:Zm00001d002511	7.66097	7.03801	6.5629	9.61619	6.7808	5.85855	6.59162	5.6452	7.30965	7.23325	4.5601	6.61905	7.84382	7.01783	9.64196
gene:Zm00001d002520	45.5834	22.3994	25.8733	25.0262	30.1539	59.7241	20.7018	32.1344	39.2727	71.2763	58.6705	22.6984	65.6039	40.287	27.6056
gene:Zm00001d002521	24.2071	18.8839	8.1403	29.9989	18.7774	12.8415	15.6772	14.3166	21.1441	15.1664	10.2852	20.5324	17.4138	18.3623	10.356
gene:Zm00001d002522	346.73	422.317	357.497	530.43	324.996	345.583	699.826	404.542	490.239	377.197	294.255	413.248	499.166	458.635	452.782
gene:Zm00001d002530	10.4537	5.55214	4.72587	5.90747	5.61544	7.99453	7.67598	6.19032	7.01617	5.51387	4.27223	4.68055	5.84187	5.28726	8.65129
gene:Zm00001d002531	0.411807	0.230112	0.255567	0.206907	0.304912	0.294385	0.5659	0.191476	0.41212	0.351473	0.257433	0.164552	0.243286	0.296895	0.523142
gene:Zm00001d002533	46.8193	38.4196	38.2807	37.9242	48.127	53.6229	71.0024	42.6004	43.2661	59.6796	41.9234	52.2542	56.7756	58.9971	73.7632
gene:Zm00001d002535	12.4523	2.91229	3.9241	2.94623	5.00643	8.14377	3.35639	12.2168	4.89152	6.9585	4.29328	7.45283	7.23731	9.75021	3.34267
gene:Zm00001d002538	19.5572	24.0755	26.3367	24.4344	24.4162	14.0394	9.80306	22.2419	15.5762	19.4083	22.4217	20.9165	13.8391	22.5209	18.5028
gene:Zm00001d002539	9.28941	8.52675	10.1161	8.88767	10.1631	9.50695	11.0372	9.14722	8.60819	12.2056	13.275	8.0216	9.25	9.23723	10.797
gene:Zm00001d002540	23.0713	27.6494	25.5767	24.1948	24.3114	22.7292	21.93	20.1956	25.1437	22.2254	38.2686	26.9234	26.9469	22.2257	19.6195
gene:Zm00001d002542	11.6954	12.6622	8.76125	13.3293	9.90224	9.59333	19.2205	7.60692	12.2312	9.74975	6.19257	13.7001	10.9175	10.6073	19.0958
gene:Zm00001d002543	15.4503	17.3426	12.7138	21.1079	12.2983	14.9288	32.6008	17.7486	19.7211	10.4675	15.6011	23.2986	27.7883	18.1328	26.1816
gene:Zm00001d002545	7.61709	6.74117	3.61508	9.0451	3.83339	6.702	11.6345	5.01886	9.0759	3.95383	3.3154	7.84012	5.84012	9.60596	5.55599
gene:Zm00001d002549	10.3782	13.2457	11.332	15.3312	9.54565	14.9579	19.0628	14.473	14.1881	12.9582	10.5616	11.1822	15.1212	16.0874	17.1803
gene:Zm00001d002564	38.8842	15.4593	14.4216	34.3971	31.9503	16.2508	18.9815	18.5195	16.2171	71.7316	9.88677	14.4453	13.4217	14.8294	76.2565
gene:Zm00001d002591	1.1816	1.45693	0.73623	1.32874	1.49827	1.09243	1.37413	1.07998	1.48435	1.84273	1.32478	1.28179	1.66712	1.37339	1.53565
gene:Zm00001d002592	0.812861	0.537957	0.442541	0.605491	0.425614	0.476011	0.673768	0.384633	0.586279	0.426536	0.406025	0.2417	0.453487	0.321028	1.03475
gene:Zm00001d002597	2.52042	2.47706	1.20585	2.26952	1.26322	2.08491	2.73238	1.23804	2.80183	0.92465	1.03133	2.1361	1.95057	1.70734	2.21322
gene:Zm00001d002607	32.6121	21.6704	12.5287	24.1962	15.5493	25.9966	20.9211	15.6527	20.7254	17.2711	15.9392	21.7879	18.8781	18.6019	22.2176
gene:Zm00001d002610	7.09907	5.62069	5.45728	5.52082	4.28494	7.33284	10.4646	4.6834	5.48868	4.01121	3.94148	5.777	5.38066	5.46249	7.19798
gene:Zm00001d002613	0.628686	0.659967	0.541512	0.602908	0.6717	1.04529	0.550177	0.577393	0.753874	0.835115	1.34831	0.596019	0.887135	0.615811	0.593227
gene:Zm00001d002614	1.13935	0.871596	0.695691	0.812043	0.718926	1.19933	1.01128	0.649506	0.875199	1.6532	0.931635	0.975522	1.08231	0.463682	1.04782
gene:Zm00001d002618	6.09256	7.60121	8.54061	10.395	6.94027	4.80238	13.2444	5.89514	9.79951	3.87207	6.00489	8.94965	6.33493	9.19148	16.8905
gene:Zm00001d002623	6.2094	6.65646	4.4369	6.74671	4.75579	2.28997	6.16911	6.2029	7.97929	3.79343	4.03677	3.90936	3.44972	5.71335	4.14364
gene:Zm00001d002630	150.948	90.1197	52.7071	102.71	92.341	141.947	118.543	58.1473	85.912	82.8289	70.9414	86.7477	76.6477	75.5128	103.495
gene:Zm00001d002632	5.02525	8.37066	5.05225	7.4968	3.88497	6.05341	9.07413	6.98908	8.6804	3.50639	8.58815	8.30434	5.60542	10.1101	5.72086
gene:Zm00001d002641	2.41542	1.24979	1.14833	2.1371	1.85749	1.89874	1.59373	1.33512	1.76083	1.83581	1.69547	1.47365	1.68928	1.19884	1.9474
gene:Zm00001d002642	2.3667	2.171	0.797841	3.70816	4.89957	1.25697	1.18375	1.32911	1.45675	3.79328	1.42115	2.24501	2.14876	2.00864	4.44955
gene:Zm00001d002644	1.50937	1.50584	1.09032	2.94418	2.7397	0.568521	0.892876	1.11163	1.32582	2.48809	1.13161	1.46737	1.21131	1.77578	2.39778
gene:Zm00001d002654	35.5946	22.0459	18.1883	27.2026	32.0064	30.7572	18.5617	15.8284	20.1578	19.1345	17.2623	22.4211	17.1336	19.6805	36.276
gene:Zm00001d002656	1.77848	0.736399	1.19315	1.15428	1.30876	1.5298	0.904802	1.11996	1.0719	2.04794	1.8691	1.08694	1.60951	0.989434	1.12572
gene:Zm00001d002673	0.252815	0.331223	0.269925	0.571834	0.359547	0.257226	0.792405	0.492376	0.675507	0.580387	0.401039	0.549381	0.289411	0.469048	0.636622
gene:Zm00001d002676	0.784773	0.792162	0.962857	0.77434	0.990841	0.629141	0.405408	0.78311	0.521962	1.10368	1.15406	0.551867	0.738241	0.981625	0.7505
gene:Zm00001d002677	89.235	86.6994	118.629	57.7503	92.6216	117.802	63.3747	113.23	82.7238	112.053	134.183	78.7321	109.277	83.4217	72.6565
gene:Zm00001d002680	0.503846	0.81968	0.585571	0.725744	0.463047	0.540326	0.371294	0.408028	0.805545	0.878517	1.49842	0.774772	0.710922	0.969071	0.342286
gene:Zm00001d002681	0.44326	0.963904	0.676929	0.418869	1.33507	0.406602	0.73371	0.783821	0.612583	1.19797	0.932984	0.344713	0.625392	0.640682	0.322288
gene:Zm00001d002682	0.33978	0.492837	0.365599	0.702565	0.569574	0.31134	0.251345	0.711795	0.441802	0.543203	0.633647	0.431597	0.589095	0.591947	0.547533
gene:Zm00001d002684	3.9405	4.55683	4.46116	4.53041	6.37388	4.40064	3.08596	5.00652	3.92989	4.36065	4.65253	4.97083	4.49484	4.34089	3.88989
gene:Zm00001d002687	1.54223	2.21798	0.792121	1.94787	1.18899	1.19857	1.17256	1.20698	2.30103	1.04365	1.75792	1.98597	5.69526	1.84207	1.92069
gene:Zm00001d002688	0.772217	0.515737	0.486549	0.569966	0.568861	0.640393	0.368408	0.398094	0.46667	0.62902	0.532956	0.409448	0.456321	0.415049	0.642379
gene:Zm00001d002690	102.613	80.4761	50.3538	91.4312	102.226	80.8732	59.8705	56.6159	84.7037	63.4277	57.744	84.9115	78.1072	56.8833	71.6085
gene:Zm00001d002695	29.4587	25.3306	19.445	28.7273	18.9859	22.5439	23.6402	14.8078	18.7483	18.3719	16.9513	16.5666	17.9024	17.5841	22.8558
gene:Zm00001d002698	1.38176	2.18513	1.44965	1.03092	1.24463	0.998726	1.7684	0.766116	0.766204	1.37914	1.00309	1.18863	0.645559	1.051	2.90019
gene:Zm00001d002703	41.2165	23.7908	29.4249	16.6307	25.1567	46.0467	23.4282	32.2341	29.9033	49.0373	40.6357	22.2292	42.4415	26.6848	22.3757
gene:Zm00001d002705	0.818069	1.02049	0.695376	0.729209	0.950375	0.677786	0.868474	0.739616	1.16362	0.6007	0.857424	0.489193	0.737532	0.606369	1.37422
gene:Zm00001d002715	1.37931	1.65781	1.79646	1.72471	1.3546	1.25594	1.00768	1.55494	1.0096	1.1497	2.73959	1.77389	1.24882	1.48806	0.840112
gene:Zm00001d002718	3.95221	2.22438	1.62146	2.58479	2.65221	3.37824	2.5188	1.90565	2.26565	2.4278	1.66275	2.18321	1.68554	2.1453	3.23421
gene:Zm00001d002727	0.594694	1.1185	0.754997	1.18928	0.92924	0.526187	0.301471	0.97839	0.867296	0.869684	1.36047	1.13523	0.605049	0.756974	0.403388
gene:Zm00001d002733	4.29592	3.29746	2.55772	3.37263	4.04219	4.78311	4.81522	4.4038	3.79687	5.90222	4.89505	3.10692	5.30098	4.09583	6.0919
gene:Zm00001d002736	0.682817	1.07002	1.36351	0.94704	1.14265	0.746317	0.504861	0.944115	0.828537	1.10965	1.33299	0.937525	0.587631	0.818566	0.741318
gene:Zm00001d002739	4.02972	7.1913	9.30597	9.50935	6.94781	6.8367	6.43333	8.96763	7.37519	7.30137	8.33283	7.52812	11.2135	7.98924	9.1036
gene:Zm00001d002756	4.49159	4.01365	4.78993	6.76289	3.53009	4.71772	9.74609	3.35745	5.68282	2.56724	1.9526	4.56061	3.87702	4.60824	7.07372
gene:Zm00001d002761	53.5396	33.7571	32.2824	42.2229	29.7888	48.5553	52.5145	36.1031	27.935	48.1681	26.409	34.2673	41.4287	37.1105	59.0452
gene:Zm00001d002762	279.537	406.91	385.186	347.754	253.569	433.981	524.438	415.377	500.218	470.604	408.364	322.897	505.707	365.545	474.072
gene:Zm00001d002782	28.5614	30.9797	38.6913	25.0734	37.0779	40.4384	27.2507	44.2203	34.8978	44.7049	44.1336	30.187	39.2118	34.3651	28.5021
gene:Zm00001d002783	0.219655	0.851784	0.45583	0.576254	2.24237	0.496345	0.452097	2.91923	1.66761	0.999684	2.21772	2.58014	2.36936	3.30509	2.36699
gene:Zm00001d002798	14.0236	15.3201	9.61743	26.7226	30.2156	9.37988	6.53899	9.21528	9.15561	21.9793	9.87856	9.31425	10.3815	10.3896	19.1126
gene:Zm00001d002799	0.689378	1.02305	0.391154	0.837149	0.244881	1.32899	0.845309	0.521311	0.90189	0.460711	0.478967	0.812665	0.653755	1.02008	0.615419
gene:Zm00001d002812	9.58134	6.04467	5.22797	7.58931	9.00478	6.25433	4.35598	4.75725	3.62576	8.18555	5.28257	4.25352	5.53089	4.56923	5.42043
gene:Zm00001d002816	2.5705	2.08922	1.67825	3.17756	1.48404	1.8744	3.24358	2.20738	2.40125	1.11057	0.821688	1.71201	1.40715	1.67925	6.05937
gene:Zm00001d002823	57.2068	38.5291	134.149	17.7355	45.0728	75.0481	16.9391	122.508	36.8617	58.0304	81.1606	48.4428	66.2352	35.9471	16.1983
gene:Zm00001d002824	18.0953	17.2627	26.3935	17.6948	17.1656	21.6627	27.8076	18.795	24.985	25.9101	23.0937	20.0506	29.8251	19.4718	22.366
gene:Zm00001d002835	1.01489	0.828576	0.977202	0.451087	0.833246	0.672362	0.367314	0.57416	0.587786	0.639292	0.91466	0.638785	0.7054	0.550454	0.57711
gene:Zm00001d002836	12.5305	8.85963	7.44219	10.182	7.46333	9.32582	9.85341	7.21096	7.81455	6.93958	6.12864	9.06959	7.93322	6.66699	10.275
gene:Zm00001d002842	50.6129	39.5035	41.3912	36.6141	32.597	49.4748	50.4315	40.9239	43.0476	43.6501	50.3842	39.7872	60.2795	35.7007	43.1226
gene:Zm00001d002847	552.744	586.745	614.883	518.81	701.658	605.357	604.942	601.39	497.061	708.811	595.365	569.718	533.131	546.419	476.456
gene:Zm00001d002853	1.73878	0.953097	1.04871	0.908407	1.29274	1.50476	1.47811	0.596495	1.00867	1.2864	1.152	1.10392	0.790547	1.21635	1.04285
gene:Zm00001d002859	9.51936	13.8849	8.36248	11.3576	9.24438	10.8252	13.0944	8.34361	3.28182	7.76923	12.3924	15.9737	10.9487	12.8256	7.71512
gene:Zm00001d002864	13.0468	9.87878	8.19914	11.0357	9.62184	12.5533	18.3247	8.13514	10.1552	12.3414	12.0109	10.9502	10.137	11.1556	13.451
gene:Zm00001d002869	1.92596	2.81917	1.06883	2.52367	1.61415	1.51802	1.28281	1.56632	3.38237	1.80266	1.93761	2.41308	3.3617	2.4301	0.968297
gene:Zm00001d002871	344.45	431.383	289.353	351.914	253.15	292.958	276.422	254.869	312.374	219.171	284.31	513.232	202.353	354.525	221.898
gene:Zm00001d002872	1.71176	5.38524	2.08735	4.29203	3.61659	0.355853	0.584426	1.61715	2.81926	4.22975	1.65965	5.20351	1.6929	3.35085	1.3655
gene:Zm00001d002876	1.43489	0.58271	0.477323	0.523285	0.670927	1.4903	0.792723	0.614	0.803463	1.18226	0.755146	0.562593	0.988616	0.882829	0.947661
gene:Zm00001d002881	0.708837	0.691536	0.824111	0.680437	0.848457	0.827551	0.977311	0.812737	0.968908	1.29629	1.43402	0.666607	1.17145	0.847256	1.01284
gene:Zm00001d002893	352.109	374.547	293.574	443.83	348.25	332.269	491.52	309.098	365.221	216.292	218.214	354.75	224.58	351.985	354.524
gene:Zm00001d002899	4.25093	3.96411	3.22593	5.85889	5.58558	3.98105	3.92461	4.51926	4.40219	2.49199	4.98476	4.72558	3.49863	4.05664	5.66232
gene:Zm00001d002917	18.6516	23.0061	23.7893	33.5413	25.2342	17.3337	29.4506	25.011	24.7571	14.205	18.6072	25.9706	21.5225	25.1349	24.3562
gene:Zm00001d002925	8.84776	10.554	8.46492	16.1113	14.2585	5.90381	6.61192	10.4981	9.7618	11.5072	10.6939	12.8289	9.04287	10.3968	9.53339
gene:Zm00001d002940	0.123212	0.003017	0.167602	0.00296167	0.99374	0.0294997	0.238913	0.001257	0.0141863	0.007654	0.014255	0.0202527	0.522603	0.0587817	0.910685
gene:Zm00001d002944	5.97869	5.64278	3.00328	8.46977	7.10449	3.7372	3.61136	4.84928	5.38257	5.56436	4.29956	6.28664	3.0538	6.08093	5.54064
gene:Zm00001d002952	71.2329	92.2796	111.078	85.2156	92.1742	100.49	101.841	105.403	95.2729	108.695	106.805	82.5183	120.865	99.2803	124.169
gene:Zm00001d002954	0.940209	0.792351	1.23987	1.08555	1.00306	0.752505	1.0779	0.887355	0.867267	0.987595	0.574323	1.02834	0.711288	1.01797	1.72154
gene:Zm00001d002956	16.2948	12.4484	12.5821	13.6172	13.5706	12.403	9.7395	10.062	9.22233	10.2775	7.87986	10.3016	9.31461	10.9499	14.1299
gene:Zm00001d002959	15.0943	20.8698	18.04	11.2221	21.3407	15.8711	12.1312	25.9042	13.525	22.3398	25.2551	21.4095	15.7602	16.662	12.9643
gene:Zm00001d002961	13.8027	8.77307	9.67461	9.65695	10.1219	12.2307	10.1816	10.674	10.423	15.1786	10.0984	7.76714	12.076	9.98507	12.1604
gene:Zm00001d002965	28.3181	28.233	38.3381	26.4458	35.513	38.1405	41.088	31.3158	36.8991	53.3171	46.089	27.925	46.7445	43.3157	43.2806
gene:Zm00001d002966	0.46458	0.517619	0.734048	0.786178	0.469799	0.593602	1.05005	0.708846	0.720249	0.547685	0.452464	0.474034	0.251101	0.948769	0.576927
gene:Zm00001d002970	0.382849	0.326779	0.118136	0.367757	0.348896	0.270652	0.342477	0.213148	0.29288	0.377437	0.137299	0.263194	0.27928	0.313072	0.740373
gene:Zm00001d002980	6.92165	3.04222	3.78635	4.85238	5.19572	5.48698	5.65036	4.70107	4.67037	5.41626	4.74061	4.83234	5.23933	3.90294	5.2784
gene:Zm00001d002996	1.72878	3.25986	1.65065	2.22891	1.63584	1.32209	4.03893	1.85811	1.8759	1.45594	1.07994	2.03423	1.80318	1.47202	3.22291
gene:Zm00001d003009	220.037	192.428	173.502	211.942	159.621	245.231	289.535	264.968	170.114	135.248	117.947	177.434	213.289	268.463	235.228
gene:Zm00001d003027	6.09014	5.00188	4.033	6.05521	6.21301	5.70221	7.18934	2.02047	7.27633	0.96404	5.56054	3.6822	5.60257	5.69731	3.37078
gene:Zm00001d003031	9.94916	7.86376	4.23693	9.42289	8.26604	6.53525	6.06227	6.6849	6.42767	9.41712	6.69787	7.81738	5.79574	7.48012	8.66132
gene:Zm00001d003035	1.68359	1.24517	0.572829	1.88076	1.08367	0.883003	2.95474	0.660953	1.12404	1.45477	0.74351	1.50043	1.07922	1.06313	2.81647
gene:Zm00001d003039	0.605954	0.746931	0.460558	0.538571	0.862121	0.520787	0.940989	0.583754	1.01096	0.248703	0.359087	0.583619	0.402509	0.83593	0.903293
gene:Zm00001d003040	3.82862	2.91984	1.49896	3.35878	2.21298	2.4333	3.1115	1.71979	3.00313	2.62502	1.50279	2.91286	2.03622	2.77564	2.75515
gene:Zm00001d003045	0.761715	1.16451	3.67545	1.08704	1.95066	1.51835	0.860604	2.25647	1.1001	1.02974	1.00644	1.03704	0.71665	1.41157	0.663821
gene:Zm00001d003048	32.8333	24.5142	27.8535	32.1601	30.0377	41.4755	66.049	36.1548	53.3257	42.6432	57.0406	40.2868	54.033	42.6031	46.9713
gene:Zm00001d003062	4.0824	4.89621	6.21153	4.91913	5.33558	5.73713	6.25479	4.28372	5.30009	5.90428	6.90219	4.84812	5.3049	5.6727	8.28039
gene:Zm00001d003068	4.02635	3.75187	5.96606	3.70543	4.01179	7.03191	4.26303	3.94046	4.23223	8.79801	6.59138	3.21917	6.16802	3.35318	6.05213
gene:Zm00001d003087	0.259163	0.352542	0.158826	0.614553	0.391442	0.150525	0.0872223	0.255982	0.353146	0.319724	0.995504	0.678811	0.33751	0.572947	0.237172
gene:Zm00001d003090	2.13131	1.84474	2.64003	2.35291	5.62389	2.11041	1.59069	3.30394	2.46817	1.54549	3.00501	1.42538	1.71137	1.25319	2.47062
gene:Zm00001d003101	1.81619	0.93664	0.735898	1.0457	1.07829	1.33917	0.796075	0.713715	0.717509	1.07507	0.937477	0.901698	0.809702	0.761037	0.957397
gene:Zm00001d003108	4.61203	5.70557	2.46401	7.17736	4.39853	3.95708	2.80908	3.41482	6.36236	5.12911	5.18407	5.53402	5.17622	5.608	4.3637
gene:Zm00001d003110	2.75776	2.95045	2.44149	4.46898	2.97896	2.88813	5.14257	3.47482	2.94122	2.08781	3.14974	3.56229	1.98075	3.71944	3.55227
gene:Zm00001d003112	6.82606	10.1738	6.3841	12.0598	11.94	4.61195	5.31527	8.98889	7.14328	5.69039	4.159	10.3668	6.48814	10.1932	7.75253
gene:Zm00001d003120	21.0873	11.522	19.0594	9.85469	12.1822	25.4467	13.5667	17.138	15.7179	23.7561	22.6152	11.4051	22.9762	14.7911	12.4163
gene:Zm00001d003129	12.3677	9.42764	7.41371	9.39928	11.5205	11.2648	9.40308	5.60777	7.59924	5.13054	12.0683	5.50015	8.17727	8.67518	13.7661
gene:Zm00001d003140	3.38116	3.07555	3.44051	3.32426	3.15947	4.89917	5.44868	3.04193	4.9351	4.98684	4.53352	3.73162	9.18339	3.29232	4.21954
gene:Zm00001d003153	3.11368	4.96946	3.47607	3.79414	6.13241	4.0835	3.20406	4.69985	2.91992	4.07875	3.94279	6.25879	3.97385	3.9857	3.98702
gene:Zm00001d003155	4.57682	4.81382	4.04248	5.05632	3.39844	3.03089	4.54418	4.96765	4.79249	3.42283	3.93401	5.72207	3.49254	3.84368	6.01139
gene:Zm00001d003157	712.239	670.623	461.064	771.564	694.456	567.885	646.379	520.326	639.756	566.946	434.56	689.508	449.797	602.682	750.297
gene:Zm00001d003161	0.684517	1.00079	0.711648	1.34066	0.951272	0.728644	1.53999	1.40558	0.980786	1.08505	0.802808	0.955544	0.579694	1.07353	1.51428
gene:Zm00001d003162	9.00662	9.92968	12.0016	9.8284	9.26178	9.07902	14.0137	7.8226	10.0628	7.66788	9.62668	9.19155	8.7044	10.887	13.514
gene:Zm00001d003173	1.10926	1.07101	0.581879	1.1394	2.71649	0.987355	0.398052	1.27015	0.787573	1.05637	0.809203	0.749407	1.35236	0.576998	2.53127
gene:Zm00001d003176	5.62283	4.21546	4.77869	4.74709	4.61228	4.65459	6.46314	3.92337	4.80729	5.56289	3.79926	4.05797	5.68089	3.24121	6.44753
gene:Zm00001d003181	1.66655	1.06576	1.29516	1.48647	0.817676	1.45281	1.54689	1.23654	1.04506	1.09363	2.09318	1.75227	1.20381	1.16118	1.47189
gene:Zm00001d003185	0.979514	1.03776	0.690269	1.18356	1.23355	0.960605	1.57171	0.985367	1.6529	0.98546	1.76773	0.885173	1.22041	0.802204	1.69739
gene:Zm00001d003186	3.3567	4.39964	5.54512	7.34123	3.02731	4.6247	9.18077	5.48337	3.46876	3.13091	2.13731	4.39089	2.87111	1.98259	8.73479
gene:Zm00001d003193	41.3824	47.7998	28.3762	46.8846	47.9695	29.9025	23.9699	41.1137	33.025	29.0951	34.9244	41.8431	21.1752	32.9396	31.0366
gene:Zm00001d003196	6.50287	6.31419	4.26732	6.8229	6.82048	4.93186	3.79047	5.42961	5.85461	5.12669	6.35459	5.55878	4.34971	5.80824	4.10837
gene:Zm00001d003197	39.0443	37.2374	39.7729	33.3989	36.2679	46.1342	59.8856	37.1826	43.07	46.9039	51.0287	34.8189	58.4322	46.7883	63.7675
gene:Zm00001d003198	3.9756	3.12512	2.42255	3.13889	3.45214	2.36889	2.09491	2.37678	2.58345	2.97412	3.10667	3.38976	2.31749	2.87952	2.14387
gene:Zm00001d003209	1.28941	1.36375	1.23184	1.47871	1.12188	1.22975	2.23867	1.22914	1.97967	1.22031	0.637569	1.36568	1.55391	1.39571	2.22276
gene:Zm00001d003212	9.86278	12.4627	10.4957	10.4413	10.7682	8.93698	16.2248	7.67323	16.4974	6.65795	11.431	11.0824	10.2683	19.0294	14.2843
gene:Zm00001d003213	1.39716	1.43439	1.2886	1.52616	1.56422	1.41992	2.06548	0.958555	1.66111	1.499	1.79194	1.51483	2.10988	2.01737	1.97462
gene:Zm00001d003228	55.4195	59.285	55.0032	55.2954	67.8247	87.8931	113.76	92.3187	90.8992	84.928	87.499	60.986	110.316	74.4148	67.0137
gene:Zm00001d003245	7.51137	6.55737	7.92167	5.96423	6.31477	7.05831	5.52136	6.7012	5.26028	5.19623	7.57511	7.68147	5.4562	5.91354	4.67214
gene:Zm00001d003246	0.621768	0.599768	0.775043	0.664875	0.697058	0.279372	0.55715	0.280848	0.646467	0.691609	0.4942	0.531633	0.672311	0.4426	0.455826
gene:Zm00001d003250	6.99617	4.27015	5.8426	5.6182	6.04136	7.4002	5.33303	5.64891	5.89793	8.96521	5.76777	3.11325	7.97752	5.33265	8.25407
gene:Zm00001d003255	0.644418	0.606218	0.796961	0.415404	0.830334	0.865364	0.616406	0.351805	0.753218	0.928154	1.00536	0.38769	0.702501	0.87368	0.640859
gene:Zm00001d003256	11.1844	7.62096	6.5042	11.6678	12.1571	8.67498	7.56816	7.08075	8.88081	11.2428	6.74579	9.14367	7.61455	8.61437	13.9922
gene:Zm00001d003257	25.82	32.874	24.7528	33.9227	28.9124	16.51	18.5735	25.5618	24.3863	20.9362	23.629	36.4025	18.8521	24.6951	19.0643
gene:Zm00001d003264	1.17581	0.791407	0.435393	0.722524	0.543903	0.773678	1.57745	0.312012	0.516681	0.499972	0.26889	0.45438	0.537086	0.456528	0.991653
gene:Zm00001d003271	3.30869	3.81021	3.68253	4.25107	3.21629	2.68348	3.49747	2.41929	2.38475	2.84433	1.38634	3.33111	2.91807	3.27743	4.57526
gene:Zm00001d003273	2.56293	2.3702	1.25663	2.6911	1.3535	1.705	1.94607	2.2138	2.44911	2.46247	2.44571	3.0313	2.84594	1.48499	3.31204
gene:Zm00001d003276	1.62952	1.60231	2.3016	0.93052	2.32861	1.2852	1.81304	2.27618	2.15689	2.62079	2.23427	1.16415	2.70011	2.53139	4.28647
gene:Zm00001d003309	66.4022	36.2336	42.8356	40.7512	40.9102	56.1049	30.9976	29.257	32.6906	33.791	39.6985	43.3206	31.2835	38.3202	36.0299
gene:Zm00001d003311	72.3815	116.42	73.7301	159.982	121.436	61.2853	67.8337	62.0433	99.5221	86.8117	68.0926	127.229	69.1933	121.088	117.389
gene:Zm00001d003314	0.940701	1.19031	1.53123	0.976469	0.611188	1.41221	1.21395	1.1562	1.25274	0.905873	1.5175	1.6406	1.67358	1.64967	1.78673
gene:Zm00001d003315	1.16768	0.768471	0.986806	0.476579	0.965676	0.97437	0.562483	1.815	0.849219	1.20008	1.16341	0.60793	0.823069	0.63385	0.665657
gene:Zm00001d003329	12.1073	12.6281	10.0345	10.5213	13.8017	9.3433	8.14887	9.91062	9.42474	9.72481	10.4607	12.8592	8.90013	11.3855	11.0351
gene:Zm00001d003334	15.5936	13.5676	13.0837	18.617	10.6174	10.8134	21.203	14.6805	15.5693	12.4305	11.2137	17.3744	11.1545	17.3989	14.1671
gene:Zm00001d003369	24.2912	12.6577	12.0494	15.6477	10.2119	21.4369	18.3897	12.396	14.2598	9.26045	11.4082	15.6482	10.8123	15.6681	12.8831
gene:Zm00001d003376	3.24008	1.46515	1.69657	1.70766	2.3428	3.42121	1.76354	2.28829	2.14402	3.94766	2.86818	2.14206	2.63353	2.03923	2.40159
gene:Zm00001d003379	141.682	186.635	180.415	171.579	196.703	194.903	120.692	198.536	158.586	149.071	156.904	157.705	134.373	229.723	191.8
gene:Zm00001d003392	17.1867	12.1075	9.17266	18.1388	9.42271	19.0488	35.638	9.13207	16.145	13.5856	10.1376	11.3785	21.6982	13.995	26.6246
gene:Zm00001d003393	15.683	13.3624	9.47149	17.28	17.639	14.168	17.0315	14.1438	21.2027	16.672	18.1136	17.8429	22.709	17.5607	13.2171
gene:Zm00001d003398	5.06865	6.62228	2.0201	8.62669	2.97645	4.15752	5.6565	3.57201	8.52233	2.8223	4.00809	9.01785	6.25722	8.78582	3.69253
gene:Zm00001d003404	0.641819	0.965262	0.959025	0.658794	0.683941	0.576762	0.928909	0.66658	1.04683	0.883586	0.644851	0.708036	0.933498	1.13723	1.4504
gene:Zm00001d003414	2.65873	2.75551	1.1289	1.92823	3.03739	1.36891	2.58549	2.25582	2.31072	1.19211	2.62494	2.38842	1.6761	1.97652	2.25725
gene:Zm00001d003415	2.47789	1.74001	3.70541	4.47095	3.83768	2.6612	2.58321	1.49364	4.03055	5.71397	1.18311	2.05274	2.82746	3.03912	5.65545
gene:Zm00001d003429	0.426298	0.449532	0.950425	0.609212	0.767651	0.720962	0.645206	0.763882	0.948976	1.58807	1.2902	0.333834	1.10502	0.8126	0.840809
gene:Zm00001d003430	7.51368	4.65011	6.21664	7.45094	9.68434	6.11553	5.15728	7.17646	7.66289	8.3996	1.56272	9.31082	4.48964	6.92705	8.67008
gene:Zm00001d003431	2.45171	2.67681	1.50449	1.83446	1.70314	1.96729	2.04393	1.71148	1.78904	2.06324	4.382	1.54073	2.40197	2.16822	1.09454
gene:Zm00001d003438	0.66928	4.14754	2.00225	1.91551	4.80092	4.20403	6.99962	4.34941	4.08916	4.79412	5.36214	1.97018	5.46203	5.74075	8.79519
gene:Zm00001d003446	1.35859	1.546	1.9263	1.50865	1.41814	1.3037	0.990831	1.55187	0.771462	1.43545	1.6066	1.57238	1.29207	1.35487	2.17159
gene:Zm00001d003457	1.76625	1.61436	0.675876	1.67067	1.48741	1.40929	1.9232	1.02618	1.39445	1.26386	0.683618	1.78704	1.11572	1.30201	2.13852
gene:Zm00001d003474	1.20161	0.411893	0.406639	0.121455	0.186698	0.570204	0.449355	0.524531	0.57857	0.343127	0	0.180216	0.220628	0.834742	0.735846
gene:Zm00001d003492	8.72854	10.6204	8.47678	14.4444	6.53397	9.83901	21.6921	10.3207	10.99	6.26186	7.03774	13.0087	8.59493	14.1923	11.6702
gene:Zm00001d003494	8.31993	9.23879	7.38882	7.5759	6.97938	14.6376	3.00503	8.12404	11.37	5.28441	8.77268	13.2622	12.3483	9.89496	4.51196
gene:Zm00001d003495	21.8368	27.9432	24.2645	29.6177	18.4278	25.5869	31.4876	26.152	20.5711	30.383	32.609	26.5406	28.4546	23.1153	20.0763
gene:Zm00001d003504	20.4858	23.8629	17.9477	36.8906	16.1673	23.3863	59.4595	20.956	27.2622	13.6566	12.5329	28.0276	24.9192	25.6458	44.7723
gene:Zm00001d003505	0.390365	0.451897	0.442528	0.555756	0.411658	0.451293	0.609584	0.593099	0.430824	0.586094	0.271415	0.466023	0.440566	0.406651	1.01295
gene:Zm00001d003524	0.657789	1.00617	1.10403	0.938866	1.0738	1.12622	0.79722	1.95839	0.863852	8.41263	0.769365	3.95408	0.774099	1.07872	0.8753
gene:Zm00001d003533	83.0295	61.0618	62.1654	53.1725	41.9074	87.1716	75.4178	62.9826	69.1699	74.6525	76.2952	57.1197	71.43	65.8551	56.5068
gene:Zm00001d003538	4.89333	3.58317	1.91062	3.13187	2.91529	4.94505	1.03454	3.55104	2.73295	4.68209	5.46943	3.31028	1.47423	2.7205	4.19623
gene:Zm00001d003554	598.112	367.276	1105.28	286.64	605.981	1005.42	283.584	1558.47	466.862	803.852	1010.73	520.224	1025.47	446.686	335.561
gene:Zm00001d003567	1.92206	3.71125	5.10532	4.5432	0.950204	1.74657	0.578238	2.88268	3.15824	4.47614	1.13292	1.38721	0.785591	1.19612	0.60033
gene:Zm00001d003603	3.73628	4.76907	2.52636	5.25167	2.78143	3.57654	6.9219	2.5608	4.69443	3.58529	2.20438	3.92983	5.09608	3.73297	6.10894
gene:Zm00001d003615	67.9014	38.5217	58.5368	32.8101	42.9499	80.7454	45.8594	55.0118	52.8634	78.2197	74.9801	35.3045	76.4889	51.1733	43.4048
gene:Zm00001d003617	1.70667	1.30994	1.79851	1.33346	1.1857	2.40337	1.24368	1.38983	1.65793	2.82518	3.04464	1.32269	2.30354	1.51908	1.09257
gene:Zm00001d003621	41.0322	35.1923	49.3688	31.1216	40.9068	55.2381	41.7821	49.7408	40.9815	47.7268	58.6057	37.3343	46.3021	41.746	29.0846
gene:Zm00001d003632	1.18813	2.99546	0.769566	1.1035	0.587763	0.694304	0.45804	1.68888	2.0641	0.73505	2.016	3.08834	2.00441	2.00736	0.394216
gene:Zm00001d003640	0.517248	1.06429	1.01095	0.460131	0.85745	0.451069	0.361453	0.453826	0.790976	0.374812	0.656688	0.869005	0.327784	0.426632	0.494117
gene:Zm00001d003643	1.62522	2.63999	1.58562	2.0453	1.7973	1.85693	1.38126	2.07328	1.95063	1.34877	2.31936	2.77027	1.39823	2.20129	1.4078
gene:Zm00001d003649	5.348	3.65739	3.518	4.64162	3.92549	3.9314	6.1218	3.04796	4.46082	3.31274	3.063	3.66273	4.45989	3.61765	3.89727
gene:Zm00001d003655	0.900211	0.603455	1.12138	0.761116	0.975915	1.01619	0.794046	0.925279	0.91194	0.757383	1.10572	0.813328	0.823358	0.842215	0.519088
gene:Zm00001d003668	2.6283	4.97403	3.48217	4.34616	2.65636	1.1915	3.75618	1.88537	2.81059	1.29696	3.59763	3.76181	2.39173	4.98037	2.45857
gene:Zm00001d003671	1.15815	1.43831	1.34634	1.39794	0.886926	1.51807	1.69311	1.24731	1.12236	1.10326	0.953782	1.33863	1.17584	1.44098	2.09738
gene:Zm00001d003676	11.6423	9.81119	6.63973	11.2288	12.1061	10.6161	12.5189	6.60091	8.94855	14.6314	5.88723	8.26018	9.63858	6.93476	17.1561
gene:Zm00001d003679	1.87656	1.76182	0.941134	2.37739	2.17668	0.876056	1.28653	1.5632	1.53448	1.82475	1.5962	1.78365	1.45265	1.68567	1.99944
gene:Zm00001d003690	6.09291	6.26607	4.52902	8.25146	12.346	3.54836	4.24138	4.61556	5.52794	5.89906	5.58551	5.1775	5.5858	7.19395	6.82652
gene:Zm00001d003710	0.411693	0.508721	0.502809	0.728149	0.700409	0.306199	0.4549	0.440808	0.559911	0.688709	0.415448	0.586249	0.529497	0.459913	0.461944
gene:Zm00001d003715	4.95499	5.57109	5.62839	5.00241	3.89914	4.74013	8.76137	4.22851	7.1924	6.22441	5.63057	5.34485	8.38281	5.25019	7.33317
gene:Zm00001d003730	4.17796	3.2678	4.19064	2.88013	2.40504	5.86744	5.36203	4.55113	4.69921	5.87315	5.09631	3.14818	2.44383	3.25757	4.98614
gene:Zm00001d003742	2.63646	2.32889	1.68796	2.84076	2.08472	3.26078	4.71212	1.84316	2.90027	2.22426	2.49523	3.02885	2.7155	2.76951	3.2584
gene:Zm00001d003743	1.44761	1.55489	1.0846	1.2485	1.08993	1.35932	1.49576	1.042	1.32403	1.22194	0.889662	0.975278	1.34152	1.29926	2.13405
gene:Zm00001d003744	7.13663	7.75357	6.78388	7.02642	2.29777	13.7729	3.79795	5.49066	3.42729	6.87696	6.96754	1.26047	4.73621	4.25059	5.9364
gene:Zm00001d003749	38.3584	15.6386	12.3361	17.8023	15.2354	37.2632	21.7727	15.5476	13.7559	32.5261	23.3702	12.4961	23.5157	16.5382	29.0381
gene:Zm00001d003750	0.524508	0.786514	1.22012	0.374525	0.411391	0.94703	0.447198	1.2096	0.894603	0.889961	1.46314	1.14126	1.27374	0.562441	0.265175
gene:Zm00001d003784	4.79297	3.68172	6.76353	3.73464	2.44539	6.85192	9.17749	5.15498	8.63508	14.0879	10.1013	1.85013	6.97582	4.44439	7.73658
gene:Zm00001d003791	0.540895	0.297254	0.225834	0.246773	0.541723	0.245875	0.314679	0.133259	0.231153	0.509476	0.129542	0.386021	0.272433	0.234807	0.275513
gene:Zm00001d003800	0.132048	0.324607	0.888491	0.47099	0.513542	0.177616	0.265895	0.343475	0.315967	0.413379	0.324271	0.512279	0.404768	0.310115	0.299442
gene:Zm00001d003801	0.310819	0.35579	0.388488	0.221211	0.275042	0.277238	0.527408	0.26265	0.330391	6.31917	0.352296	0.670771	0.371698	0.347022	0.446975
gene:Zm00001d003812	10.6856	8.90976	5.05156	9.54321	9.14984	8.25358	7.68084	6.73662	8.56139	8.04061	6.22181	8.67592	6.91839	7.90977	9.50528
gene:Zm00001d003823	5.9418	4.39116	7.86723	4.86048	9.46239	4.04953	2.42287	6.71116	2.93947	7.10551	4.45818	4.00363	3.98734	3.64571	8.51165
gene:Zm00001d003830	21.7526	12.1219	14.1489	13.7556	12.4821	19.9825	18.8036	12.485	15.4639	17.0817	16.5405	12.2216	16.267	13.1275	23.5672
gene:Zm00001d003848	1.03245	0.194436	0.278267	0.363024	0.283784	1.02695	0.694721	0.161256	0.350498	1.04433	0.475583	0.208636	0.236762	0.331625	0.477642
gene:Zm00001d003850	3.13071	5.6788	5.95095	4.8504	5.6089	5.96487	6.39153	6.39966	5.65258	7.92578	8.98265	4.53601	5.86843	5.77791	8.08424
gene:Zm00001d003857	56.3219	66.0553	41.631	85.016	76.0849	46.6122	24.3348	61.4322	51.3979	51.3954	62.2331	80.075	32.2433	59.4543	28.7406
gene:Zm00001d003861	16.7052	12.6753	11.7555	12.8515	12.6917	17.0921	17.7462	7.40306	11.3886	6.55452	16.5555	11.0556	8.30062	11.2002	13.2624
gene:Zm00001d003890	52.1588	45.6279	58.0186	39.0743	51.3519	63.7475	44.8857	69.1607	49.1916	51.6692	73.3597	48.2391	62.8101	52.8302	35.5712
gene:Zm00001d003913	2.67724	2.04269	1.5605	3.22046	3.77492	1.74823	1.63967	2.83126	2.00274	3.23378	2.50683	2.35547	2.32388	2.10441	3.36776
gene:Zm00001d003924	27.4815	26.6627	39.2599	22.5376	31.0767	40.0065	30.5307	37.3643	35.6257	47.7552	43.5847	25.5581	47.91	31.1072	35.9222
gene:Zm00001d003931	81.7796	49.1894	58.7013	49.968	53.5124	95.0797	69.4142	68.7519	57.8894	92.2565	76.9988	52.8002	88.1522	53.8837	65.6155
gene:Zm00001d004013	3.02011	1.7022	2.78408	1.09686	2.31688	2.89107	2.31362	2.35765	3.14156	4.37637	3.66245	1.64914	2.5203	2.78775	2.58954
gene:Zm00001d004057	3.1931	3.85397	5.21854	4.31754	4.41855	7.78003	3.68526	6.99651	6.39945	5.11383	6.48437	4.35084	8.22623	5.20915	5.31126
gene:Zm00001d004059	1.40483	1.2068	1.82497	2.05952	0.979667	3.73253	2.57077	2.55428	2.79525	2.91219	2.39723	1.66644	4.7446	1.78852	1.48781
gene:Zm00001d004083	2.21146	1.94148	1.31349	2.01854	1.02718	1.46216	1.46522	3.65796	1.98069	4.29187	4.19868	1.20244	2.67262	1.649	0.780978
gene:Zm00001d004125	1.1297	1.91258	1.2991	1.46179	0.664653	0.971178	1.00615	1.27911	1.49373	0.780555	1.40533	1.8185	1.15648	2.27531	0.95521
gene:Zm00001d004128	1.59453	1.92161	1.22553	2.54202	2.66486	1.22172	1.36897	1.75658	1.77677	1.65327	1.567	1.69483	1.60101	1.94853	1.62372
gene:Zm00001d004137	0.819961	0.655762	0.286311	0.77502	0.693274	0.879598	0.977763	0.776905	0.992759	0.889656	0.76857	0.621973	0.919775	1.14378	0.793377
gene:Zm00001d004138	177.358	194.327	255.395	230.088	216.171	210.266	200.603	209.128	248.06	335.268	208.768	219.74	60.0891	274.185	293.105
gene:Zm00001d004152	1.6147	1.57542	1.21038	1.53	1.8561	1.05307	0.926601	1.27491	1.20373	1.19261	1.76532	1.28873	1.1908	1.50146	1.18987
gene:Zm00001d004159	3.08759	2.71204	3.22923	3.11489	3.35366	2.69552	3.59673	3.05755	2.87465	3.22771	4.31909	2.66197	2.80552	3.26935	3.51859
gene:Zm00001d004167	2.26385	1.98004	1.42987	2.49212	3.52266	1.98337	1.48852	2.0698	1.45345	1.83356	1.04213	2.14401	1.31025	1.65352	2.49607
gene:Zm00001d004172	4.92365	6.03877	5.82337	6.53054	6.01727	3.98207	3.8626	5.25507	5.58012	3.47533	5.5043	6.08286	5.46539	5.90295	6.46741
gene:Zm00001d004198	403.317	499.938	401.796	474.335	539.266	356.404	323.377	401.062	380.533	396.764	374.45	448.814	339.972	421.482	511.861
gene:Zm00001d004200	1.78187	1.29626	0.814815	1.70715	2.10744	1.17324	0.439307	1.24755	1.36533	2.01463	1.08979	1.77105	1.11347	1.26336	1.3824
gene:Zm00001d004203	13.7637	21.1882	10.4629	32.8498	27.6946	9.10841	20.3494	19.8454	20.135	25.9207	7.59897	20.6798	11.2054	26.7504	50.9846
gene:Zm00001d004332	1.17324	0.830683	0.682869	1.02424	0.923269	0.594541	1.23113	1.17006	0.498343	1.6634	0.639485	1.09915	0.942084	1.07983	0.702196
gene:Zm00001d004361	49.8478	48.9725	51.8114	41.3088	37.9133	49.3832	57.074	37.5199	41.5755	28.2167	39.6328	50.0633	29.7945	37.563	33.8583
gene:Zm00001d004366	57.7859	60.1056	94.3703	68.9168	41.2153	43.5439	112.636	48.0891	57.4724	49.2772	34.6983	67.2752	40.5669	77.3499	57.4142
gene:Zm00001d004375	3.22918	4.60724	5.63023	3.53577	5.36175	3.48034	2.56978	4.65097	3.29048	3.59575	5.14848	4.38962	3.11682	3.6655	3.0008
gene:Zm00001d004383	1.68015	1.24786	1.81944	2.19774	1.60298	1.40292	1.85619	1.35562	1.46466	1.72101	1.42941	2.23765	2.16899	2.05605	2.98743
gene:Zm00001d004446	22.9751	16.8544	19.8075	11.9304	16.9983	21.2391	13.8625	15.8855	13.8153	16.7989	17.4112	12.8932	13.7355	13.6071	20.2449
gene:Zm00001d004448	1.51929	1.37992	0.652401	1.49882	1.09425	1.29108	2.09825	1.18043	1.78741	0.763139	0.896543	1.15087	1.28527	1.57636	1.72384
gene:Zm00001d004465	2.86799	4.32795	2.90922	4.4444	4.87988	2.72046	2.22396	3.63645	3.47912	3.63895	2.74722	4.34581	2.3338	4.0663	4.8656
gene:Zm00001d004466	7.41291	8.26341	6.46552	10.1515	9.65308	5.10778	5.12703	6.78624	6.35689	8.23369	9.72966	9.55921	6.56571	7.10477	7.03638
gene:Zm00001d004472	21.0227	18.1358	20.677	18.7001	16.0526	22.9843	25.4767	17.4578	23.7301	23.6681	20.1027	16.1572	28.2395	18.8644	27.8957
gene:Zm00001d004481	0.522657	0.391091	0.559805	0.890784	0.374058	0.363906	0.369664	0.555561	0.404092	0.958011	0.703261	0.412522	0.834848	0.378602	0.830417
gene:Zm00001d004483	0.858602	0.776641	0.746922	1.20882	0.927941	0.907531	0.60462	0.773671	0.990807	1.57432	1.66092	0.741596	0.92714	1.09718	0.940738
gene:Zm00001d004498	11.3102	10.3212	8.76845	11.1104	14.6668	9.91428	7.70006	9.60062	9.97481	11.6962	12.6234	12.1014	9.45643	9.85238	9.80939
gene:Zm00001d004525	1.08015	1.13228	1.28704	1.06298	1.13455	0.895924	0.933401	0.683978	1.04768	1.28303	1.10404	1.20086	0.866657	0.876375	1.13347
gene:Zm00001d004545	3.36521	1.64513	1.16969	2.16157	2.30163	2.62902	1.56413	2.51545	1.72555	2.29687	2.32199	1.77069	1.5029	1.70789	1.75802
gene:Zm00001d004560	1.21156	1.15401	2.27466	1.15013	1.40733	0.928504	0.802768	1.6355	0.72029	0.880822	0.81365	0.89904	0.924909	1.74187	0.547567
gene:Zm00001d004600	19.7015	13.5237	17.9295	18.0779	13.8365	20.5763	16.362	14.4972	23.8674	16.6548	14.9049	18.4383	21.0355	21.6013	23.3042
gene:Zm00001d004605	5.72703	3.01593	3.05115	2.9187	2.27878	4.88223	2.626	2.49742	2.97421	2.36024	2.49415	2.85215	2.73624	3.03261	2.51123
gene:Zm00001d004651	4.09847	3.64216	3.66728	4.03195	4.22997	3.67888	3.06687	3.3345	3.03294	3.58475	5.39579	3.46788	3.63199	3.2336	2.86292
gene:Zm00001d004681	0.125462	0.035944	0	0	0.0740823	0.0248507	0.066075	0.0168077	0.0175817	0.110893	7.5652	1.43237	0.0123157	0	0.037597
gene:Zm00001d004705	22.7244	15.2316	27.1699	11.7771	13.8222	24.2673	13.3838	15.3033	14.7587	15.7486	21.5629	14.8722	19.5219	14.9056	14.2263
gene:Zm00001d004716	0.587166	0.692126	0.344135	0.481186	0.564286	0.619894	0.382876	0.615183	0.505736	0.556222	1.17244	0.638465	0.712833	0.548982	0.393196
gene:Zm00001d004734	5.12277	7.00217	4.26401	5.56088	4.11231	5.43871	6.81068	3.72062	6.09472	3.59328	9.13262	8.39872	5.13248	6.23026	4.31935
gene:Zm00001d004740	9.42594	10.8453	8.56364	11.46	12.8495	5.47896	6.52395	7.66884	8.78142	10.5205	8.95754	12.0252	7.15727	10.4274	8.24744
gene:Zm00001d004751	2.68428	3.52536	4.66847	3.37617	3.72402	3.43227	3.72492	2.41238	4.19883	2.8374	4.0584	4.72686	3.41838	3.33359	4.31338
gene:Zm00001d004785	3.10593	2.95818	2.53803	4.52088	4.83162	1.1273	1.68178	2.54294	2.68055	2.54271	3.91065	4.00094	2.39649	3.24696	3.14416
gene:Zm00001d004790	9.97158	12.6352	14.0635	15.0591	12.8243	7.80905	10.6264	10.3605	10.868	10.8768	11.2884	15.1389	9.22246	11.5102	10.9514
gene:Zm00001d004807	7.61389	7.7082	3.67022	9.864	8.58258	5.33314	3.82105	5.67027	5.327	6.65301	7.39765	8.02765	4.17029	6.00369	5.94924
gene:Zm00001d004810	1.69518	2.0366	2.53008	2.03504	2.91281	1.81692	2.72111	2.2167	2.31445	1.47976	2.49999	2.05476	1.74332	2.08108	1.87557
gene:Zm00001d004841	22.8038	22.0297	22.7845	26.3889	25.2734	19.0647	25.3273	22.6877	28.1266	14.287	22.5181	24.9067	19.204	19.299	26.0977
gene:Zm00001d004851	1.76608	0.637529	0.610316	0.871955	0.7925	0.90696	0.934781	0.603962	0.870202	1.1765	1.2436	0.544979	1.3457	0.719584	1.02885
gene:Zm00001d004857	12.2218	13.8996	14.1818	10.2387	11.6762	16.3033	14.8614	13.0656	14.3145	14.4273	20.457	12.9365	17.1372	13.1167	11.5548
gene:Zm00001d004875	5.11511	5.97153	5.30094	7.08386	8.21158	4.39071	4.92383	5.26599	5.65978	5.91925	4.84886	5.88875	4.41359	5.67966	4.26602
gene:Zm00001d004890	1.12171	1.09151	1.08261	1.06386	1.29249	1.50246	1.0622	0.435496	0.863869	0.560136	0.337	0.961733	0.903927	1.00098	1.24144
gene:Zm00001d004895	4.67087	8.74826	5.80645	4.27785	5.89781	5.11152	2.63432	9.36031	7.98259	5.77623	3.98989	5.25116	3.22845	11.2219	7.41068
gene:Zm00001d004921	210.765	257.165	302.709	254.94	297.193	190.967	172.174	234.848	192.163	187.375	187.624	290.373	144.4	211.068	199.103
gene:Zm00001d004925	4.78391	4.09093	3.46419	3.4996	4.22568	4.30173	2.53274	3.92353	3.20729	3.43405	4.68874	3.86466	3.10374	3.0212	2.96516
gene:Zm00001d004931	10.7541	6.95833	4.48555	7.93198	5.96894	8.96594	11.0211	3.95294	6.65889	7.38837	5.6895	6.9506	6.01895	5.31722	10.9936
gene:Zm00001d004977	0.586001	0.754054	0.864146	0.464028	0.503834	0.656068	0.847883	0.723366	0.916969	0.865108	0.930819	0.462383	1.01664	0.687171	0.961769
gene:Zm00001d004996	1.18633	1.44999	2.14404	1.21968	1.96422	1.49387	1.09582	1.62978	1.4985	1.99259	1.99466	1.27627	1.26457	1.46878	0.723765
gene:Zm00001d005001	0.368541	0.2138	0.360645	0.362937	0.264498	0.394315	0.466429	0.162297	0.451408	0.224757	0.12403	0.409282	0.80538	0.24316	0.457269
gene:Zm00001d005002	19.0331	21.7429	20.7176	18.6077	22.6129	15.4398	10.7987	19.4767	18.5531	19.4021	16.9849	18.0611	18.3551	17.3994	19.5236
gene:Zm00001d005004	7.30324	6.70825	4.14467	6.37874	6.13424	5.18427	3.37867	5.35706	4.82263	5.15532	6.10653	6.73613	5.23058	5.10818	4.74117
gene:Zm00001d005015	9.55499	6.30373	6.47629	6.05646	8.91617	9.32262	4.2607	7.7424	6.60827	8.38039	11.1606	6.91613	8.73835	6.98576	5.3215
gene:Zm00001d005016	0.895052	0.610835	1.10086	0.667193	0.533598	0.888068	1.04968	0.647949	1.16148	0.870207	1.04104	0.514775	1.36816	0.698866	1.30813
gene:Zm00001d005023	111.686	97.5418	68.0348	113.324	105.672	83.993	87.1343	81.8084	97.6691	88.0738	68.0432	93.2924	65.5017	96.4979	109.961
gene:Zm00001d005038	0.84234	1.00334	0.610435	1.04272	1.25766	1.40267	0.821905	1.00429	0.786154	1.24237	1.33903	0.95989	1.72677	0.800368	0.688198
gene:Zm00001d005039	28.4422	30.3856	30.492	25.7033	33.1741	28.8011	18.463	24.8575	24.3333	30.1042	31.8697	28.5839	23.1455	29.9616	28.6766
gene:Zm00001d005047	18.3414	9.66473	7.79202	7.00056	7.12699	12.4445	8.13195	5.84444	7.97699	5.52622	9.33371	8.96501	6.69386	7.84531	5.99777
gene:Zm00001d005059	2.298	2.48438	1.30813	2.98448	3.34058	1.66809	1.70428	2.08263	1.79616	2.77959	1.28988	1.9092	1.95389	2.1901	2.40105
gene:Zm00001d005063	1.88234	2.11935	2.03397	2.15132	1.89429	1.3889	1.77759	1.34009	1.74869	2.10105	1.8622	1.80847	2.08566	1.65252	2.02694
gene:Zm00001d005064	0.654894	0.92021	0.285389	0.750643	0.654922	0.402595	0.327535	1.41994	0.158783	0.107381	0.0934827	0.540263	0.17757	0.154485	0.777854
gene:Zm00001d005082	8.12839	8.8671	4.841	9.29422	5.45574	6.29591	6.92549	5.41332	8.53466	2.83191	5.86089	10.6897	6.03987	8.35739	2.89919
gene:Zm00001d005092	35.1351	19.3884	17.8825	22.672	22.5342	33.6528	18.6907	18.8585	18.7855	17.5997	19.9993	21.4439	14.8669	19.8286	20.5816
gene:Zm00001d005118	2.58278	1.8227	1.59485	2.13343	1.63519	2.23046	2.2049	1.28423	1.65662	1.57906	1.43689	1.78	1.0196	1.29756	2.26584
gene:Zm00001d005154	0.855028	0.750751	0.68297	0.790554	0.856408	0.780674	0.863799	0.602869	0.437082	0.772132	0.354926	0.50466	0.725567	0.668774	0.98532
gene:Zm00001d005156	1.92619	1.49459	1.32836	2.1096	1.50992	1.5658	1.46847	1.5436	1.32455	1.70896	1.17014	1.48942	1.50013	1.50611	1.84374
gene:Zm00001d005160	1.24541	0.792428	0.580967	0.766683	1.55626	0.678273	1.12625	0.833093	0.786303	1.10235	1.1801	1.02425	0.775265	0.861484	0.785526
gene:Zm00001d005161	0.806959	0.531534	0.302809	0.260106	0.312649	0.488323	0.796384	0.239625	0.418123	0.20924	0.255496	0.422114	0.715838	0.372197	0.403768
gene:Zm00001d005171	0.837553	0.615178	0.385788	0.525442	0.940524	0.678681	0.317996	0.393279	0.387301	0.844403	0.918892	0.657483	0.598777	0.573988	0.527599
gene:Zm00001d005178	7.00006	6.5401	6.37664	6.11866	7.06699	3.76552	3.16257	5.23945	4.75435	4.78473	5.78122	6.12543	4.78111	5.73852	5.40806
gene:Zm00001d005208	11.1784	8.10696	9.49476	11.0057	8.85817	12.8222	17.3654	9.12433	10.5191	11.4592	10.0812	7.56997	14.2366	8.98778	13.4914
gene:Zm00001d005230	3.26281	3.50024	3.65965	3.40036	3.34778	3.89884	3.39497	2.11798	2.48322	3.37047	3.31044	3.27656	4.52205	3.02364	5.58386
gene:Zm00001d005244	6.23861	5.28232	3.97227	5.21469	4.00045	5.06154	4.88171	4.30683	4.92696	3.43476	3.29554	5.03026	3.96284	4.50102	4.15536
gene:Zm00001d005253	3.07286	3.27192	4.72556	3.73216	3.784	3.66163	4.13768	3.69367	4.23656	4.70721	4.42193	3.07382	5.36025	4.01212	5.93404
gene:Zm00001d005257	2.41855	3.13224	3.19923	2.77519	2.85068	2.70069	2.61018	2.67525	2.36348	3.15769	3.13593	3.10328	2.90641	3.12016	2.4876
gene:Zm00001d005270	5.28446	7.46913	4.96948	8.33136	8.74021	4.28478	4.52048	5.39309	6.99248	5.65981	6.53928	7.60234	6.24823	6.63643	6.51556
gene:Zm00001d005275	18.6219	13.9928	17.4106	11.0874	15.3748	20.199	13.7186	16.5099	14.3909	33.013	26.0846	10.4588	20.7485	14.8224	19.6347
gene:Zm00001d005300	17.9365	25.1274	10.6977	30.6246	16.8968	17.062	13.5945	16.1339	21.5529	16.3905	15.3376	25.0256	15.01	26.0522	12.6106
gene:Zm00001d005303	20.2605	18.9268	19.558	21.4878	20.2241	18.3209	18.483	16.3381	19.7834	11.9185	16.0376	17.8939	19.7937	19.7086	22.8034
gene:Zm00001d005343	9.9988	7.82322	4.69754	6.93488	6.30163	7.65599	8.88823	4.09544	5.55655	5.87084	3.64639	7.01991	5.06424	4.91903	9.63268
gene:Zm00001d005346	4.21934	4.05694	5.23014	2.77355	3.3128	4.09401	4.14487	4.91749	3.81476	4.95488	2.19221	4.49175	5.36791	3.79949	5.08936
gene:Zm00001d005349	1.12408	0.460158	0.969467	1.00476	0.710931	1.05983	0.498926	1.1139	1.02117	1.46551	0.619236	0.985398	0.915312	0.913619	1.20237
gene:Zm00001d005351	133.603	116.696	157.082	82.809	103.477	149.116	81.6278	106.931	89.5301	88.8846	121.709	104.872	81.1088	103.247	80.8368
gene:Zm00001d005355	0.236678	0.018607	0.443368	0.177041	0.500991	0.072738	0.230224	0.204652	0.287038	0.465321	0.688416	0.517033	0.314737	0.334364	0.0915883
gene:Zm00001d005358	0.355768	0.395336	1.28389	0.621418	0.812276	0.447259	0.465418	0.210785	0.408821	0.768344	0.253067	0.23214	1.07544	0.869413	0.547103
gene:Zm00001d005373	6.39518	7.91237	4.87131	8.10392	7.63975	4.68402	4.82119	5.67624	6.63555	5.2109	5.82839	8.21734	5.67358	6.49293	5.11844
gene:Zm00001d005383	2.94468	4.23201	4.21287	3.57592	2.97675	3.40866	4.46438	2.76942	4.13408	3.32162	2.47881	3.58362	2.11969	2.22075	3.36184
gene:Zm00001d005392	20.1692	18.4546	27.457	23.406	21.1573	22.9713	22.0787	19.4966	18.2293	18.0869	15.3855	20.1971	16.0388	13.7319	19.6361
gene:Zm00001d005393	5.95929	4.34376	3.1798	6.60352	3.68041	4.2246	5.06917	3.24576	5.26039	4.99156	2.95492	4.69299	4.52399	4.3302	5.50292
gene:Zm00001d005402	5.35361	3.69673	4.32353	4.18823	4.73324	4.04998	2.89988	4.71292	4.20584	4.45873	3.51963	3.35474	3.44438	3.70987	5.06461
gene:Zm00001d005421	10.55	6.43103	10.5486	9.19722	7.56668	12.2723	14.3896	8.39484	10.9956	10.6574	10.625	8.43006	19.0698	8.75607	13.0247
gene:Zm00001d005429	1.37834	1.16028	0.807449	1.36996	1.32833	1.14048	0.595011	1.27818	1.12795	1.20572	0.999735	1.07819	1.27737	1.00419	1.10989
gene:Zm00001d005441	4.15808	2.8619	2.44191	2.93161	3.21017	3.15309	4.72575	3.16857	2.67581	2.61902	2.7397	3.33855	3.07759	3.07871	2.88367
gene:Zm00001d005451	0.584835	1.60313	0.127788	0.268278	0.181793	0.375151	0.175379	0.266028	0.227534	0.214576	0.263642	0.23468	0.224412	0.655627	0.255193
gene:Zm00001d005456	1.78087	3.30667	3.98631	3.75056	3.21315	2.93468	4.58346	1.50211	3.34054	2.69829	2.72096	2.03089	2.72583	2.73464	4.77266
gene:Zm00001d005457	1.52874	1.93528	2.34913	2.16475	4.37145	2.44077	2.03799	2.5089	2.08905	2.19218	2.34059	2.3192	2.19701	2.0742	1.36739
gene:Zm00001d005459	17.1988	13.3808	10.781	14.4088	15.1396	15.0082	16.5079	13.2692	15.3559	15.1002	9.86285	14.018	12.0963	11.7973	20.6656
gene:Zm00001d005478	2.57588	2.06078	1.84458	1.74576	1.57373	2.32693	1.75684	2.50331	2.19729	1.65124	4.63357	2.89059	2.1889	2.00254	1.45554
gene:Zm00001d005485	92.9331	107.178	110.824	89.6987	111.599	75.4753	66.8256	93.2576	80.3163	69.4061	89.8547	101.686	67.3009	88.119	69.6137
gene:Zm00001d005503	6.16374	10.2851	11.4122	8.56651	8.82899	8.33441	10.8907	9.32019	10.9323	9.00577	10.8221	8.67664	12.3512	9.74043	9.8184
gene:Zm00001d005507	6.81784	5.81982	5.1833	6.39377	6.57946	4.04616	4.31808	5.15731	4.08149	5.0431	5.26774	7.4015	4.15395	5.05415	4.53137
gene:Zm00001d005542	2.83413	2.37988	1.29043	2.40416	1.67825	2.50645	1.68715	1.66125	1.28824	1.07945	1.95985	2.66545	0.98022	2.93554	1.55954
gene:Zm00001d005558	10.1439	3.54465	3.85701	10.8275	9.48227	4.12532	9.82564	8.09916	10.4312	1.21528	9.08135	8.12072	8.56008	4.14273	4.87318
gene:Zm00001d005578	5.81952	8.67936	4.66445	10.277	5.59502	3.63362	6.35066	5.13995	10.7345	2.53801	5.06604	8.32725	5.52818	9.22899	4.82438
gene:Zm00001d005594	1.05097	0.854472	0.572845	0.956691	0.754411	1.0001	0.890018	0.801635	0.825675	0.957292	0.50923	0.885984	0.652261	0.744116	1.14095
gene:Zm00001d005609	20.222	25.6441	18.8363	18.0898	16.9703	25.0584	13.4476	34.6222	18.2594	18.1355	17.5475	22.3488	15.2516	21.6929	22.9396
gene:Zm00001d005648	1.7248	2.88182	1.55187	3.27651	3.14986	1.06849	1.2526	1.67055	1.35984	2.41707	2.4477	2.4704	1.70652	2.49657	2.1469
gene:Zm00001d005656	0.446691	0.53012	0.495112	0.443096	0.356258	0.179638	0.128376	0.050548	0.211908	0.223126	2.8363	0.550627	0.457985	0.538836	0.245146
gene:Zm00001d005661	2.03682	2.15798	2.61679	1.65164	1.8422	1.1893	1.95393	1.2786	1.68685	1.47517	2.51274	2.26024	1.10178	1.78224	1.22862
gene:Zm00001d005662	23.2656	25.2796	21.2579	22.3409	23.909	11.9892	14.0288	20.1044	15.8067	14.1326	19.325	22.8256	13.0604	20.6497	11.9921
gene:Zm00001d005664	3.63974	3.44991	3.61717	5.1883	3.0391	4.07492	6.23548	3.44282	5.52041	2.5469	4.11986	3.12706	4.17416	3.95481	6.63648
gene:Zm00001d005678	7.49358	3.58949	3.60688	3.56814	3.51705	7.64075	4.31042	4.20515	3.42196	4.47828	4.34413	4.08214	4.32543	3.48638	4.69544
gene:Zm00001d005679	5.7553	8.42346	9.90784	5.86547	8.30072	5.85787	5.02125	8.58682	6.48984	5.91033	6.43028	7.77184	4.54267	5.51728	3.9166
gene:Zm00001d005680	0.818662	1.32613	2.67156	1.02958	1.69346	0.868732	1.83073	1.43343	1.02808	1.46923	1.49372	1.16126	1.38612	1.18672	1.94701
gene:Zm00001d005682	0.567807	1.17107	0.269093	0.932201	0.342025	0.710773	0.468894	0.665521	1.36383	0.74175	0.474403	0.888833	0.528344	0.965841	0.283982
gene:Zm00001d005684	3.68621	2.15643	1.36321	2.65091	2.69756	3.68301	2.12246	1.56805	1.81329	2.56745	1.9694	2.04086	1.2674	2.66323	3.43443
gene:Zm00001d005687	13.4116	14.2035	7.57698	16.0117	15.6519	10.6044	12.2869	9.99091	9.47829	14.5102	7.6945	14.977	12.9004	11.2	17.5311
gene:Zm00001d005698	779.804	1046.3	1158.48	977.661	988.164	1113.61	1475.46	1181.84	1155.21	1329.46	1296.25	991.575	1360.46	1085.39	1181.89
gene:Zm00001d005699	6.81077	4.00693	7.42157	5.55417	6.12487	9.9635	9.10552	6.69318	6.27113	0.661689	11.0345	3.76066	6.15693	4.7955	5.70266
gene:Zm00001d005700	1.50488	1.05856	0.919696	1.41536	1.3358	1.34592	0.871293	1.95667	1.29706	1.31579	1.79787	1.5142	1.05672	1.95299	1.15474
gene:Zm00001d005713	3.11086	4.14261	3.59757	5.24013	3.48405	2.55228	3.61122	3.64203	3.20409	4.27006	2.77963	4.55764	3.04964	4.93147	5.62326
gene:Zm00001d005715	3.2882	3.75502	2.66632	6.3439	3.9848	2.6873	2.2328	2.66308	3.36563	3.81275	2.93933	3.97784	3.09975	3.53841	2.80513
gene:Zm00001d005727	26.5128	23.4092	27.739	21.1343	21.0286	29.6163	35.8437	22.9711	27.4	31.3993	33.5596	20.0232	31.8767	24.9341	29.997
gene:Zm00001d005736	8.78391	6.47937	7.0642	7.86688	7.24554	6.83577	9.91508	5.13398	6.82585	7.33274	7.13617	6.51129	7.20312	6.2101	7.77447
gene:Zm00001d005748	28.0381	21.6828	8.83947	32.3071	21.9129	10.3092	15.5436	14.5739	21.3856	16.0187	11.7212	20.4977	19.718	23.4712	10.5571
gene:Zm00001d005751	2.28526	2.16429	1.83016	2.5054	1.73298	1.72489	2.60796	1.47456	2.04488	2.3329	1.23414	2.3871	2.14499	1.71631	2.64619
gene:Zm00001d005754	0.501817	0.310232	0.14369	0.466821	0.378532	0.127522	0.334725	0.208399	0.239184	0.608318	0.173793	0.332138	0.19633	0.261934	0.557165
gene:Zm00001d005760	39.9364	32.8457	34.8742	31.2774	29.1888	42.6906	35.6994	36.2606	29.9738	26.0983	24.99	35.5335	28.257	35.7983	35.24
gene:Zm00001d005766	13.1904	23.5761	22.7181	20.9535	14.3857	23.8548	20.8454	17.6743	39.1197	22.7688	36.2551	19.8826	41.4581	42.0386	22.7884
gene:Zm00001d005779	0.731155	0.808749	1.05768	2.49575	2.05868	0.469829	0.688109	0.887978	0.680287	1.20636	1.53956	1.82201	1.00046	1.22634	1.63377
gene:Zm00001d005783	5.01728	3.28104	5.80711	4.83589	4.45573	4.80735	6.00304	4.68559	5.74821	6.51516	7.93216	4.06858	5.72065	5.16224	5.80068
gene:Zm00001d005790	9.2029	11.6766	11.5246	12.3427	10.5695	13.0082	12.7565	10.5479	18.7264	15.5926	16.0145	10.8662	16.0608	14.2512	13.2468
gene:Zm00001d005794	20.4975	15.7948	23.8925	15.6489	21.5136	51.0174	23.932	49.1834	22.2088	20.9761	57.0872	42.777	53.9978	83.1376	22.4109
gene:Zm00001d005804	8.02856	6.37836	12.5914	7.66699	8.74918	8.07853	9.94495	7.92249	11.6978	9.22949	12.122	4.59581	13.4995	10.9474	8.43427
gene:Zm00001d005808	2.91046	2.46226	5.32916	2.04592	3.04128	3.1174	2.31529	4.27467	2.68194	3.24064	2.94604	2.63519	2.94934	2.72364	2.42445
gene:Zm00001d005817	0.628496	0.652292	0.34881	0.810372	0.60094	0.409091	0.191146	0.565094	0.547393	0.616314	0.943683	0.684998	0.51995	0.580223	0.588571
gene:Zm00001d005824	0.403467	1.71083	0.616375	1.53768	0.404671	0.24108	0.200121	1.29504	3.07756	0.419545	0.94742	2.35576	1.62811	2.06305	0.0923733
gene:Zm00001d005826	2.28122	1.89691	1.80781	2.09418	1.72984	4.54328	3.57907	2.00637	2.38486	2.66596	2.38089	1.88634	1.92388	1.72888	2.47646
gene:Zm00001d005833	0.607629	0.513406	0.585114	1.62114	1.53335	0.403322	0.375804	0.50567	0.521526	1.22027	0.450741	0.376625	0.608955	0.419969	1.55831
gene:Zm00001d005849	157.595	158.466	96.2147	177.704	117.581	156.672	159.555	201.985	174.258	116.753	140.2	158.562	170.51	203.106	90.9864
gene:Zm00001d005864	8.80355	8.80216	3.28844	6.63657	4.99144	3.08048	6.67525	11.7085	3.6761	5.20475	3.45568	6.82806	5.52111	5.56307	5.81891
gene:Zm00001d005879	3.10393	4.19091	1.97661	3.64489	2.17779	2.47987	3.98852	2.23181	4.18195	2.35543	1.16844	1.82767	2.608	2.24037	4.45245
gene:Zm00001d005885	1.64981	0.923707	0.685992	0.952065	1.29074	1.56076	0.870117	1.35097	1.71344	1.39723	0.991186	1.1752	0.927669	1.46552	1.60083
gene:Zm00001d005890	2.35036	14.3865	0.706533	15.1756	6.48623	1.56869	1.457	3.29118	4.43066	7.34759	0.471091	6.15875	0.469312	14.5262	21.2722
gene:Zm00001d005892	14.9599	42.7688	28.6218	41.6111	33.7661	14.7533	30.8173	31.9863	36.956	26.547	18.6666	26.3806	24.2513	68.6442	61.985
gene:Zm00001d005894	2.64548	4.23906	2.43415	3.76046	3.59856	2.37396	4.20046	3.39013	4.32165	2.11086	3.10073	4.70192	2.23791	4.31497	3.28729
gene:Zm00001d005895	0.384295	0.376303	0.122747	0.87265	2.55917	0.178233	0	0.32419	0.06852	0.399518	0.0444967	0.167441	0.98545	0.151176	2.96552
gene:Zm00001d005902	2.93627	2.89509	2.83295	4.22884	4.33499	1.63849	1.92824	2.37805	2.67278	3.18543	3.26822	3.16909	2.61339	2.71095	3.05444
gene:Zm00001d005917	2.8353	1.50123	1.06242	1.39788	1.17584	2.76407	1.99292	0.949488	1.54743	1.45723	1.22412	1.19385	1.26242	1.2495	1.9194
gene:Zm00001d005933	2.32933	1.99149	1.87841	1.87537	1.90287	2.20817	2.82143	1.74481	2.66815	2.73918	2.14506	1.84633	3.32832	1.6988	2.85452
gene:Zm00001d005949	1.80871	1.04838	2.23285	1.73963	1.44915	1.6428	2.04943	1.53313	1.64429	2.33909	2.24401	1.32283	3.22485	1.91254	2.25705
gene:Zm00001d005950	3.28826	1.50873	0.859491	3.34683	1.93756	1.32968	1.13953	1.33023	1.52254	1.73327	1.51589	2.92617	2.33498	1.88045	1.0883
gene:Zm00001d005951	4.66444	3.99184	2.35801	6.56476	6.24289	2.61553	3.1705	3.16345	5.52469	6.57786	2.75315	2.69639	5.64737	3.74771	7.24235
gene:Zm00001d005969	30.5818	28.1835	21.2362	29.6621	16.5822	27.9353	24.2006	26.0766	24.6027	11.8432	20.1132	32.2734	19.3877	23.1156	13.3156
gene:Zm00001d005970	9.14956	5.00268	5.39152	0.098883	2.73609	9.92535	1.74793	6.99377	2.08905	7.20771	6.19355	6.83418	4.51181	8.41339	3.98962
gene:Zm00001d005977	1.51224	1.94228	1.34643	2.35854	1.26235	1.31432	0.938018	1.70355	1.22639	3.20499	1.65488	1.83024	1.21855	2.23854	1.26831
gene:Zm00001d005978	31.2348	38.6544	29.0955	49.7581	36.414	34.5656	25.175	42.7526	40.2488	49.6923	40.4905	35.1999	54.9393	48.4178	36.9473
gene:Zm00001d005986	2.5861	1.86598	3.53144	2.11721	2.35254	3.8343	3.20995	2.65893	2.73404	3.69625	3.86478	2.30455	3.60638	2.74882	3.23625
gene:Zm00001d005989	0.255669	0.339453	0.331472	0.340514	0.508578	0.111053	0.394535	0.103463	0.119943	3.66219	0.156275	0.625991	0.449627	0.491321	0.429083
gene:Zm00001d006001	60.4261	31.3477	32.1621	32.1795	43.7515	40.0275	43.651	29.3614	34.5681	39.6776	34.1153	36.3396	38.8344	34.2222	42.3583
gene:Zm00001d006002	3.45714	2.18393	1.96071	1.9422	2.21761	3.43723	1.92404	1.70913	2.09938	2.19144	1.29002	2.72736	1.67603	2.17516	3.3274
gene:Zm00001d006010	0.324487	0.127258	0.164806	0.836476	2.98726	0.144656	0.0408523	0.146154	0.326073	0.349606	0.346739	0.297318	0.233563	0.195007	1.10412
gene:Zm00001d006032	6.98126	8.45456	4.15483	7.87479	5.67477	4.27448	3.82101	4.6533	7.4654	9.77622	14.7058	7.71946	11.2476	10.4393	2.33255
gene:Zm00001d006033	1.32305	1.2927	0.952669	1.72396	1.04964	1.08674	0.721082	0.997706	0.847185	1.332	1.17803	1.08923	1.11749	1.43637	0.913979
gene:Zm00001d006036	109.392	115.544	113.061	84.9028	83.7356	88.248	75.3892	97.2314	86.2111	55.2534	74.1365	113.069	60.5481	73.0369	49.1399
gene:Zm00001d006040	35.2697	19.3991	15.8653	21.1056	19.1215	28.0902	22.7509	16.2032	16.4374	16.7377	17.3076	19.5364	18.6818	17.7683	21.4106
gene:Zm00001d006041	7.66279	6.19754	3.66321	9.04925	7.36001	5.60338	7.26411	5.91539	4.44844	7.4522	5.00153	8.43129	5.20833	5.79396	7.60775
gene:Zm00001d006056	0.578012	0.167609	0.351846	0.579431	1.87476	0.398564	0.45506	0.311547	0.820339	0.343973	0.225412	0.215734	1.1845	0.975674	1.35047
gene:Zm00001d006063	0.170971	0.0863907	0.0880397	0.094212	0.10411	0.125777	0.297132	0.088044	0.154209	0.130329	0.157735	0.125246	0.156616	0.0962143	0.180859
gene:Zm00001d006068	0.970861	0.225395	0.773959	0.545169	0.87346	0.282338	0.72002	0.425705	0.599305	0.629436	1.02953	0.455894	0.652021	1.48892	0.337824
gene:Zm00001d006103	3.16218	3.72592	1.9546	3.15857	3.47789	2.77317	2.32953	2.57253	3.07142	3.24227	4.02399	3.64283	3.15152	3.20453	3.76102
gene:Zm00001d006122	1.30352	0.143282	2.42477	1.37988	1.27121	1.28688	1.42882	1.46623	1.01834	1.01162	1.094	0.843777	1.26234	1.31287	3.19581
gene:Zm00001d006126	7.3757	8.77618	13.5932	7.75141	10.5311	9.12361	10.423	10.5511	10.1579	7.2344	8.36631	7.77682	7.67653	8.08407	6.44313
gene:Zm00001d006133	19.4957	16.9735	23.5607	16.0729	18.2159	28.0073	24.4018	20.5611	26.0816	39.7341	39.3177	17.0959	42.0498	22.6739	21.4849
gene:Zm00001d006136	1.53095	1.14337	0.891041	0.354536	2.79373	1.38216	0.211465	2.1375	0.894682	0.707367	1.47238	1.59386	2.00427	3.52755	0.58046
gene:Zm00001d006147	9.07392	7.90051	5.79697	10.4204	11.2018	10.6567	12.6634	5.38001	9.77271	12.4907	7.61581	8.47311	9.03714	7.98419	13.3132
gene:Zm00001d006153	79.5688	82.5958	78.4845	89.4701	72.455	82.5509	140.219	72.2295	82.1146	94.3482	71.7338	81.1448	92.3439	76.0395	102.188
gene:Zm00001d006169	0.295925	0.358466	0.749674	0.666213	0.387577	0.460021	0.842495	0.364698	1.25687	1.58679	0.922314	0.535037	0.858839	1.00019	0.98962
gene:Zm00001d006170	17.6814	17.9982	16.4777	31.067	16.5446	18.8311	47.225	23.3063	26.2818	13.7051	8.74362	15.7602	28.3593	29.7405	41.1779
gene:Zm00001d006184	7.60981	5.18705	3.10621	5.24133	5.38934	4.41363	2.99112	4.73885	5.27562	4.78893	4.57285	4.48726	4.52807	5.34584	7.87119
gene:Zm00001d006193	0.502485	0.289196	0.564665	0.0704407	0.196729	0.18571	0.380291	0.12155	0.4778	0.293502	0.551312	0.265454	0.345484	0.312497	0.380014
gene:Zm00001d006196	16.9974	19.635	10.0543	27.0697	25.4777	9.95398	8.94692	17.1412	13.951	23.3706	10.3628	15.2071	12.5559	16.8299	23.4742
gene:Zm00001d006211	9.86927	12.631	15.3235	10.2031	12.2237	11.9039	9.52934	14.7296	17.9897	17.1015	21.6459	8.02017	22.251	17.0955	20.1206
gene:Zm00001d006229	0.332257	0.519241	0.867152	0.689228	0.920352	0.960142	0.336589	1.42484	0.544889	1.68386	2.4205	1.29699	0.514416	0.546069	0.332723
gene:Zm00001d006236	2.01078	1.01455	0.728877	1.14608	1.0196	1.7701	1.26148	1.09981	1.32752	1.22431	1.10683	0.817667	1.21204	1.31999	1.50854
gene:Zm00001d006243	5.36388	5.11395	2.94063	6.6126	2.95866	5.46586	5.93894	3.15848	5.15092	3.43869	3.98845	5.31543	4.04321	5.22677	4.83794
gene:Zm00001d006249	0.9742	0.635852	0.634994	0.795882	0.730277	0.939947	0.792706	0.693306	0.675253	0.793217	0.360551	0.556557	0.712453	0.849028	0.40194
gene:Zm00001d006250	6.4977	4.34133	3.01351	5.85238	4.7078	4.58144	3.98565	5.36906	5.94937	5.61396	4.61782	5.89406	4.98256	5.45962	5.78851
gene:Zm00001d006252	0.742883	1.42499	0.534559	1.35337	1.07513	0.566796	0.846921	0.562284	0.861049	0.686902	0.732725	0.822304	1.29193	1.15624	0.954799
gene:Zm00001d006255	6.81687	4.69044	4.97077	6.50179	6.56642	5.05812	7.21974	6.45694	6.36311	6.7948	6.45904	4.8181	5.89262	6.47651	5.7537
gene:Zm00001d006257	3.98163	2.8128	2.53502	3.69122	3.59316	3.95839	3.49449	2.48496	3.52029	3.27289	3.53478	2.85656	2.77838	3.35172	2.36811
gene:Zm00001d006269	1.83072	1.53828	3.25464	2.05545	3.47074	1.60296	1.63111	2.31313	1.90168	2.74186	3.2859	1.77902	2.00585	1.89803	1.74861
gene:Zm00001d006286	6.24511	3.4797	2.43229	4.42404	4.38576	4.29958	3.04387	2.77936	2.87232	3.57237	3.02697	3.92661	3.12271	3.25716	3.72539
gene:Zm00001d006296	10.8528	9.47718	7.26012	10.9879	10.7524	7.31406	7.08133	7.54518	8.06167	8.24612	6.34937	9.84173	6.15863	8.9247	8.42476
gene:Zm00001d006297	1.44526	1.5494	1.78852	1.62739	1.81478	1.2512	2.02726	1.66781	1.81092	1.54997	1.83226	1.47776	1.19328	1.62866	1.93396
gene:Zm00001d006311	3.21744	3.35844	2.85689	3.16894	3.33168	3.90124	2.56321	2.39675	3.2683	4.25497	4.22866	1.86212	3.31642	2.75046	3.47684
gene:Zm00001d006315	3.45543	2.12164	2.69682	3.21724	2.65837	3.36345	4.21613	2.52178	3.47278	2.81628	2.96043	2.65961	3.49833	2.81311	3.47604
gene:Zm00001d006319	2.86542	2.71055	1.41529	2.95359	3.77393	1.44218	1.46467	1.56806	1.47469	1.68524	2.14314	2.87825	1.69738	1.31814	2.20835
gene:Zm00001d006320	5.2439	5.85135	4.36856	7.40896	7.85877	4.05104	3.15222	5.75933	6.25991	7.59415	6.31061	5.66045	4.02818	6.5396	6.40353
gene:Zm00001d006331	4.07993	2.9728	3.76685	4.07984	2.03553	4.88801	4.34083	4.55968	1.18447	0.120926	6.29202	3.82205	4.30825	4.86318	2.69522
gene:Zm00001d006354	1.46486	1.43157	1.86139	1.27982	1.55137	2.09329	2.0734	1.43987	1.89224	1.83237	2.46374	1.62425	2.28393	1.70955	1.85831
gene:Zm00001d006370	2.69378	2.37973	1.65059	3.43819	3.26123	1.76932	2.40498	2.25105	2.53884	2.99516	2.74913	2.46715	2.47894	2.73394	2.72861
gene:Zm00001d006374	1.13172	0.973796	0.788107	1.57251	2.27608	0.90951	0.841362	1.08847	0.819327	1.42374	1.70203	1.44077	0.673565	1.1577	1.02379
gene:Zm00001d006387	0.774969	0.634826	0.200354	0.919017	0.642988	0.567288	0.373475	0.577677	0.503896	1.03505	0.58607	0.580439	0.57782	0.763343	1.77314
gene:Zm00001d006389	30.2977	25.7943	25.3671	18.6017	19.9578	24.6896	20.5563	19.7768	19.0252	15.3472	19.3326	26.3803	22.444	18.3384	15.6343
gene:Zm00001d006397	45.1269	38.2701	53.9769	43.6087	41.0727	53.6818	67.2308	43.35	47.565	48.2249	39.008	38.2428	63.2071	47.4619	53.3987
gene:Zm00001d006416	0.92161	0.613955	0.858667	0.483052	0.619724	0.866801	0.762385	0.36835	0.698233	0.744189	1.67079	0.613465	0.891957	0.930109	0.579283
gene:Zm00001d006417	1.99323	1.61482	1.41471	2.36317	1.53252	2.39875	2.01366	1.53488	2.59957	1.71908	3.20074	1.738	2.30282	2.5417	1.15858
gene:Zm00001d006428	1.06331	1.01937	1.227	1.07782	1.39443	0.621021	1.17289	0.760608	0.608225	1.05906	0.915861	0.71341	0.801208	1.23365	1.42403
gene:Zm00001d006437	4.95721	7.35499	10.5593	7.89507	7.20031	8.58358	7.30754	4.60834	8.07317	4.50505	7.27428	6.81286	7.80595	8.31356	8.36495
gene:Zm00001d006454	9.80018	6.68067	5.57669	7.00665	6.63629	9.39205	10.6395	5.41344	6.74334	9.02994	9.69862	7.85384	7.7987	6.27055	8.52239
gene:Zm00001d006467	17.037	14.8432	16.6657	16.429	16.9253	18.8759	23.0781	13.1918	19.3884	20.7794	15.342	14.5467	25.908	12.0015	21.2383
gene:Zm00001d006471	31.9525	36.7149	42.8436	29.0966	25.3014	39.0044	42.8509	30.7633	29.3536	21.522	22.9716	34.5917	25.713	28.8077	30.7436
gene:Zm00001d006480	10.2161	10.0889	8.47298	9.77853	10.25	7.79267	6.89545	6.86088	9.7072	9.60907	7.90987	9.69724	8.08027	7.80894	10.921
gene:Zm00001d006481	0.432071	0.50535	1.00363	0.89139	0.763839	0.527889	1.1574	0.790993	1.2742	0.733895	0.800047	0.478206	1.17216	0.776402	1.33059
gene:Zm00001d006489	41.977	34.201	30.9286	21.6966	32.0068	46.917	29.3426	33.9182	39.5856	44.2517	43.8719	25.2675	33.7493	35.7905	36.324
gene:Zm00001d006493	14.7585	23.0216	14.6864	13.8453	12.9775	11.119	12.0131	10.2991	14.0341	9.35479	32.7739	26.099	10.1618	15.1035	11.909
gene:Zm00001d006509	44.9834	49.6844	45.477	36.1803	26.3268	46.5552	54.4266	49.227	47.4001	39.7346	42.9018	38.6572	41.0003	37.6352	48.2645
gene:Zm00001d006510	29.4031	3.51168	29.7157	49.0159	64.1679	30.8485	45.1694	7.14412	31.9623	45.2675	9.36741	34.4413	50.2074	75.8093	33.9617
gene:Zm00001d006511	3.85935	2.46528	2.7526	2.83905	2.93378	3.33925	5.6372	2.2011	4.20078	3.22506	3.59984	2.45966	2.27828	2.21379	5.83932
gene:Zm00001d006521	1.5723	0.623256	1.05709	1.00377	0.775581	1.07097	1.52657	1.1307	1.10141	1.41539	1.19693	0.870565	1.65024	1.51936	1.76428
gene:Zm00001d006527	3.91467	4.07457	3.23474	3.5783	3.74786	4.20136	4.39319	3.2654	4.03705	2.45708	2.12937	2.79903	2.28412	2.93019	3.72737
gene:Zm00001d006534	2.60376	2.9214	1.37426	3.12723	2.35222	1.9049	3.52021	2.15767	1.26663	2.54911	1.74006	2.96815	1.15737	2.16422	2.76341
gene:Zm00001d006555	9.0061	9.3541	10.3379	9.24486	11.3437	9.67011	9.96475	12.6633	11.0766	16.9739	10.2283	11.0758	12.7713	15.0971	14.7487
gene:Zm00001d006567	3.3767	3.21242	1.68046	3.83535	3.54087	2.10947	1.9067	2.80057	2.34949	3.52295	2.23587	3.01042	2.02291	2.66461	3.08903
gene:Zm00001d006573	4.45436	4.32017	3.9161	5.8891	5.20231	3.8365	5.17823	7.12509	5.61666	5.4517	4.10328	3.78952	3.07905	3.84224	4.89503
gene:Zm00001d006575	0.820033	0.785627	1.46651	0.777245	1.41706	1.1978	0.451999	1.84459	0.678969	0.790399	1.1459	0.999447	0.970901	0.705112	0.442684
gene:Zm00001d006578	16.2579	9.2221	6.6424	13.0604	10.3102	12.3389	12.3271	8.14343	9.41184	11.1316	7.86583	10.0245	9.28877	10.4946	14.1059
gene:Zm00001d006580	9.96934	9.7319	6.05381	8.96486	9.02913	9.25406	7.95691	9.37606	9.39233	5.92686	8.72355	8.98826	8.32391	7.82893	11.4415
gene:Zm00001d006582	24.1113	28.7198	29.6493	28.125	24.0475	27.9026	26.5025	20.4264	24.5527	19.906	20.82	27.1051	17.9543	24.156	26.3264
gene:Zm00001d006590	0.267612	0.321575	0.347129	0.225945	0.318989	0.312185	0.382352	0.307795	0.440428	0.623704	0.582773	0.35096	0.705883	0.335227	0.345306
gene:Zm00001d006591	53.9713	69.8889	85.4519	78.7598	69.4287	112.104	100.997	98.2277	125.147	141.37	138.653	62.6826	168.972	89.7234	92.8639
gene:Zm00001d006593	5.93576	5.2729	3.00496	5.63959	6.92414	3.73534	3.88004	3.64366	4.76523	4.53368	4.48879	4.99715	3.77743	4.96593	5.68611
gene:Zm00001d006595	18.841	13.8093	12.9267	11.8978	15.6487	16.118	15.5999	11.3485	14.4835	15.0785	10.902	12.1261	14.1631	13.8691	16.5047
gene:Zm00001d006597	8.007	4.72438	3.13032	5.33611	4.88117	5.37941	4.62397	3.84809	4.40291	3.86094	3.63357	4.78764	3.62686	4.24885	4.49753
gene:Zm00001d006601	33.8349	18.4633	22.2199	27.6656	41.3372	32.6386	23.8848	31.0975	23.7767	60.0726	30.0774	27.5521	44.8708	35.4346	34.4898
gene:Zm00001d006619	40.931	31.4143	23.6192	32.9859	28.134	33.4935	30.0738	27.1679	26.4258	24.245	23.8144	32.3692	18.6755	26.6637	25.8064
gene:Zm00001d006623	5.28836	4.23664	5.5912	7.17607	5.18838	4.12004	2.70551	4.86428	3.98199	11.4917	4.55533	3.52965	6.93784	4.25456	10.3435
gene:Zm00001d006626	1.33803	0.905984	0.630424	1.8619	1.37523	1.49787	0.580833	1.23771	1.04705	2.32694	1.38142	0.879819	1.55757	1.17488	1.63918
gene:Zm00001d006628	99.0868	51.0634	37.7245	49.813	52.6872	84.705	45.6804	32.9352	52.7411	40.8512	43.1996	49.6153	38.0731	47.7781	32.2702
gene:Zm00001d006640	0.748368	0.540603	0.496292	0.469581	0.760423	0.780668	0.407708	0.571591	0.533419	0.569484	0.785273	0.489888	0.608682	0.403083	0.420941
gene:Zm00001d006644	1.68742	1.17531	0.838312	1.56785	2.0036	1.37757	0.85183	1.5263	1.1772	1.77192	1.45015	1.0941	1.21715	1.15002	1.8382
gene:Zm00001d006657	0.95617	0.570638	0.395117	0.616038	0.438506	0.363656	0.664615	0.629107	0.548431	0.709794	0.700199	0.426767	0.691303	0.620272	0.585369
gene:Zm00001d006659	1.75298	1.99234	2.16468	2.37592	2.71855	1.18578	1.80356	1.8703	1.55722	1.4105	1.96363	2.51654	1.13365	1.60572	1.68124
gene:Zm00001d006669	0.666456	0.998743	1.19186	0.764945	1.12433	0.748813	1.38826	1.02101	0.936517	1.13556	1.20888	0.850933	1.27217	0.932897	1.39405
gene:Zm00001d006677	2.29473	3.75459	1.50437	2.87515	3.17586	1.24388	1.44833	1.75675	2.47998	1.94565	2.18152	3.6457	1.22695	2.33749	1.91685
gene:Zm00001d006678	4.14858	3.44344	5.01138	3.59993	3.70224	6.22072	5.25127	3.95042	5.50864	7.19752	6.17042	3.74047	7.7419	4.14086	5.758
gene:Zm00001d006699	26.1153	30.8149	25.3802	32.8322	30.5832	18.6399	17.4125	24.7276	24.1011	25.8833	15.7826	33.1158	22.4037	28.6834	29.4851
gene:Zm00001d006704	15.479	13.6042	9.83345	15.1738	13.5886	14.405	8.85711	13.0224	13.087	11.2301	19.4623	16.4598	12.2841	13.7628	8.52391
gene:Zm00001d006711	34.432	136.614	74.1685	123.223	68.0996	96.0843	174.796	50.5999	123.97	98.2762	54.8938	74.5388	105.675	150.013	132.844
gene:Zm00001d006713	2.47197	4.70107	2.73679	2.84306	2.13173	1.98105	2.63117	2.58246	2.37044	2.30729	2.01516	4.78024	1.09958	3.70611	4.33896
gene:Zm00001d006726	0.809824	0.362963	1.14214	0.153372	0.413982	2.2253	0.366171	0.631015	1.16137	1.16942	1.92383	0.580152	1.89229	1.13522	0.836673
gene:Zm00001d006739	1.21673	1.28094	1.26317	1.53367	1.83005	1.43634	3.13447	1.70682	1.9109	2.18409	1.9255	1.93887	2.40001	1.46557	2.8346
gene:Zm00001d006749	0.628239	0.62348	0.354521	0.358091	0.353191	0.44514	1.44997	0.282756	0.632979	0.337582	0.295161	0.770778	0.546573	0.51427	1.36762
gene:Zm00001d006756	7.97925	9.21707	7.15079	7.63523	7.9438	9.56075	8.17686	9.23889	8.27254	7.99696	7.55105	5.44148	7.03357	8.3899	13.2882
gene:Zm00001d006759	32.1711	20.0351	53.588	25.5682	17.2	33.3498	29.2299	31.9978	15.5517	13.7896	31.7893	31.6347	25.2327	39.7761	11.3758
gene:Zm00001d006762	2.71636	2.30387	2.04474	2.82724	3.75545	1.77269	1.22695	2.53769	2.01113	2.48091	2.63061	1.98007	2.10838	2.26624	2.48628
gene:Zm00001d006779	1.88177	2.02975	2.98922	2.04247	2.53759	2.3561	2.12601	1.81582	2.06186	1.97537	1.87468	1.85293	2.16705	1.81031	2.08444
gene:Zm00001d006788	1.76563	1.70708	2.47819	2.93708	2.50473	2.54679	3.00479	2.21811	2.37789	2.09659	2.91996	2.35169	1.73133	2.45932	2.10936
gene:Zm00001d006790	0.705808	0.365719	0.319488	0.66065	0.463508	0.253515	0.898809	0.516344	0.473241	0.390151	0.296519	0.707693	0.612179	0.384879	0.673896
gene:Zm00001d006795	0.834029	0.55586	0.652461	0.595086	0.979888	0.902065	0.745281	1.05917	0.594928	1.09193	1.42336	0.834772	0.81553	0.660978	0.844296
gene:Zm00001d006808	1.59284	1.31742	1.06091	2.23735	1.95055	1.11644	1.18646	1.57096	1.91685	1.35088	3.19584	1.68585	1.36176	1.68727	1.1996
gene:Zm00001d006822	0.699175	1.62016	1.12836	0.416156	1.06239	1.3197	0.860243	0.796383	1.71501	1.11373	0.348567	1.66662	0.867941	1.33453	0.528411
gene:Zm00001d006823	2.0987	1.06866	0.926426	2.41661	2.79999	1.5013	1.23077	1.80134	1.30151	2.17704	1.30457	1.90527	1.78918	1.69828	1.92789
gene:Zm00001d006825	2.53542	2.07634	1.52111	1.81192	1.1665	2.17283	3.10835	0.998709	1.2486	0.574272	0.982626	1.78056	0.899147	1.37793	2.0804
gene:Zm00001d006836	6.63099	8.11976	5.5939	7.43248	6.66574	6.61081	5.04017	5.88902	6.63313	5.43738	8.80649	7.10557	6.29371	6.58616	7.47541
gene:Zm00001d006844	6.45255	2.4331	2.80434	6.7813	4.61935	6.37029	3.2587	2.82672	6.88803	3.49046	3.99151	6.23635	3.0162	9.18534	3.17957
gene:Zm00001d006849	0.498247	0.328348	0.602186	1.05878	0.580162	0.432845	0.81654	0.630815	0.781124	0.997664	1.36377	0.38865	0.633921	0.618111	0.321148
gene:Zm00001d006854	0.749978	0.67197	1.14377	1.0717	0.983252	0.777179	0.725986	0.778789	0.798336	0.932436	1.2727	0.832836	0.760565	0.68217	1.05232
gene:Zm00001d006855	0.780982	1.42353	1.37464	0.875481	0.879817	0.947133	1.26128	0.949733	1.36888	1.33018	1.16598	0.706471	1.74258	1.22041	1.04428
gene:Zm00001d006872	8.12233	6.94347	5.20102	6.39328	6.95735	5.15974	6.65211	6.34205	6.68355	6.38651	3.85725	6.87341	4.63031	5.28053	6.97641
gene:Zm00001d006879	3.38656	3.87045	1.92739	2.68837	2.32948	4.14378	3.95153	3.21762	2.60315	3.90719	2.09925	2.64477	3.14195	3.87662	6.44912
gene:Zm00001d006880	1.02577	0.770924	0.570527	0.980581	0.989024	0.921291	0.370461	0.556406	0.925919	1.04392	0.691265	0.594078	0.587385	0.716392	1.09735
gene:Zm00001d006885	5.8934	3.71972	2.75027	3.8758	4.42151	5.74764	2.76604	3.37904	3.30954	3.55636	3.84507	3.83085	4.05619	3.75401	3.06061
gene:Zm00001d006903	50.9495	43.7806	44.3847	72.8671	42.0697	52.8944	55.1375	48.19	34.2579	45.9346	54.0963	74.9272	51.5323	58.423	64.9189
gene:Zm00001d006910	1.37535	0.447483	0.668122	0.669217	0.474693	0.784221	1.11062	0.535061	1.49749	0.867296	1.19674	0.703966	1.18597	0.563841	0.9052
gene:Zm00001d006920	3.49372	1.90252	2.89753	2.53957	3.22224	3.59411	3.42256	2.87272	3.35946	4.51333	3.61133	2.43016	4.12672	2.47895	3.97794
gene:Zm00001d006922	7.78476	5.97735	3.09385	6.9884	5.75967	6.51996	3.62074	3.44544	5.67618	4.2361	4.4924	5.16872	3.57356	5.08176	5.47752
gene:Zm00001d006947	1036.14	1483.3	1681.65	1230.63	1274.72	1525.66	1795.71	1997.74	1840.2	1905.56	1855.94	1273.64	1487.69	1333.93	1543.79
gene:Zm00001d006948	186.137	208.768	157.064	243.001	111.122	140.779	188.772	302.064	226.109	340.332	256.304	125.209	216.739	207.754	136.103
gene:Zm00001d006951	16.9646	21.3942	21.1821	23.2823	21.9862	16.891	19.1027	19.0138	19.8358	16.5554	18.4397	20.5936	14.8073	19.3829	20.3421
gene:Zm00001d007009	1.33503	1.03545	1.99506	1.83264	2.07734	1.23306	1.13693	1.67419	1.37096	1.35601	2.10317	1.22555	1.23669	1.45037	1.16006
gene:Zm00001d007012	16.0525	12.8015	12.4789	13.5969	14.1824	13.2434	21.0456	13.119	14.4595	14.9664	13.4971	13.2679	18.6552	14.1436	19.1082
gene:Zm00001d007018	15.7511	11.6076	20.4197	11.9615	13.8794	13.4628	23.2606	10.7973	8.28188	29.7589	17.7032	39.224	25.9706	12.7748	15.7317
gene:Zm00001d007027	223.956	219.961	597.3	127.959	363.964	472.16	113.514	736.835	318.977	478.549	620.801	253.386	539.853	311.292	95.1174
gene:Zm00001d007029	6.23657	3.53417	2.33181	4.27096	3.86182	4.65795	3.45387	3.1327	2.89127	4.309	2.21245	4.65679	2.55982	2.76625	4.12726
gene:Zm00001d007032	6.76155	9.02956	6.32404	8.66892	10.257	5.29422	5.42729	7.1293	7.99981	7.09991	5.74963	7.79058	6.78328	8.01085	9.65124
gene:Zm00001d007042	89.9185	93.2613	138.099	71.5444	85.9975	109.457	92.0143	135.791	94.8081	105.324	130.208	96.3973	124.966	93.8158	74.0913
gene:Zm00001d007053	12.6473	15.3813	10.4537	14.1669	13.0119	9.16269	7.74259	7.14051	11.8815	9.13715	10.7581	14.0043	9.81732	13.7951	9.69085
gene:Zm00001d007075	9.41208	7.98533	5.37463	9.83202	9.1492	6.01677	5.83136	6.61761	6.84431	7.59284	9.10941	9.90968	5.83868	7.83679	5.98627
gene:Zm00001d007076	3.98523	4.2002	3.05131	3.76909	3.35887	5.60778	4.46749	4.76538	4.68865	5.05725	4.49541	4.20954	4.00363	2.99396	4.85925
gene:Zm00001d007085	0.64466	0.60015	0.713213	0.58838	0.766589	0.893997	0.605685	0.35402	0.696438	0.611634	0.784906	0.480507	0.861877	0.61131	0.796394
gene:Zm00001d007090	5.93846	6.28308	7.39286	7.16367	4.97953	6.90523	7.66156	5.1759	6.7226	6.37643	5.06023	6.83438	6.57851	5.28093	8.68505
gene:Zm00001d007091	1.17923	2.08869	1.6748	1.33295	1.84062	1.4285	1.27664	1.26687	1.46548	1.56836	1.57224	1.17851	1.54373	1.35889	2.45879
gene:Zm00001d007093	5.85353	5.58237	3.6633	4.66501	5.43859	4.87791	4.38256	3.62635	3.74954	2.57106	3.30639	3.87139	3.90872	4.27351	2.43907
gene:Zm00001d007095	1.45259	1.49413	1.07001	2.56843	2.13082	0.814733	0.68911	1.77692	1.3733	1.58834	1.73028	1.81961	1.26954	1.13037	1.22323
gene:Zm00001d007097	52.4048	50.0409	35.4063	70.3171	57.9146	28.396	34.2468	41.1285	44.5899	46.4328	37.741	88.8996	35.9698	62.3809	25.8847
gene:Zm00001d007100	4.71748	3.33989	5.78884	3.12392	4.03722	4.05685	4.1122	3.79306	4.62979	7.07378	6.64737	3.24767	4.69246	4.34303	5.23129
gene:Zm00001d007121	1.43708	1.47177	1.05529	1.57618	1.70895	1.11277	1.21135	0.98837	1.22716	1.02601	1.80202	1.73873	1.33098	1.32246	0.872026
gene:Zm00001d007129	2.97128	1.56951	2.52909	2.33616	0.0467523	3.54834	2.39871	3.12473	2.54763	4.47313	1.72571	3.88159	3.83888	0.0425577	2.0541
gene:Zm00001d007143	4.37151	3.15178	4.13039	2.98888	2.81287	4.04654	2.43729	3.35044	4.56195	5.57768	5.74003	4.73461	6.02465	3.59276	5.06061
gene:Zm00001d007151	3.91905	2.95858	1.66776	3.57532	3.44354	2.5907	2.38194	2.22554	2.47157	2.7984	2.53833	3.21361	2.12975	2.70649	2.3084
gene:Zm00001d007154	28.801	43.6533	61.9867	0.235721	40.1316	43.5937	46.7411	53.1459	54.582	47.3964	56.653	29.9745	51.6025	48.5582	32.3131
gene:Zm00001d007155	2.53893	4.07552	6.77473	3.08984	5.53971	2.57455	4.15778	2.69907	4.47207	2.7169	4.52285	3.16287	2.95594	3.43404	3.79038
gene:Zm00001d007162	4.57875	4.57231	4.57597	5.33133	5.25111	4.40379	3.59355	5.29952	4.15367	3.79262	4.58175	4.65194	3.26387	4.11034	3.52969
gene:Zm00001d007164	1.68684	0.881702	0.980816	1.00096	1.19501	1.47743	1.36681	0.807091	1.19023	1.23144	0.929262	0.854534	1.4502	1.10669	1.52312
gene:Zm00001d007167	7.84347	4.35534	2.27687	6.16589	5.94836	4.60725	5.57448	3.3535	6.03439	6.20081	4.89436	5.15738	4.76149	4.74092	7.06578
gene:Zm00001d007175	30.9541	32.149	33.4123	32.5248	26.007	37.1214	47.4304	27.294	51.9874	35.9237	44.1061	27.4148	39.1028	45.5627	45.4668
gene:Zm00001d007180	4.34717	5.27044	3.09996	7.36755	9.44269	3.76335	3.55852	3.25003	3.84153	5.45848	3.07378	6.82504	2.65061	3.67521	7.94816
gene:Zm00001d007186	10.2825	8.44699	5.11779	8.58401	6.66687	7.69791	8.03709	6.21064	6.92389	6.30924	5.84395	7.92372	5.45643	6.62088	8.6479
gene:Zm00001d007192	47.1579	47.6792	36.3304	48.102	47.5564	40.1119	45.5125	45.5608	45.1698	39.914	27.7523	47.6363	40.1406	46.6121	55.3498
gene:Zm00001d007193	9.34598	9.2862	4.46514	11.0152	9.35708	7.46343	6.8954	8.06182	11.0778	6.8212	5.0408	10.4177	7.45786	8.89564	13.7067
gene:Zm00001d007199	0.271331	4.09779	0.136945	1.17268	0.843418	0.248371	0.837517	1.44266	0.633654	1.87939	0.427217	2.72169	0.185323	1.31748	0.372251
gene:Zm00001d007202	1.44646	1.74004	1.94429	2.14687	2.18979	1.01065	0.754992	1.77825	1.18555	1.11928	2.61263	2.42857	1.32226	1.95189	1.24961
gene:Zm00001d007226	2.39251	1.31314	1.53606	1.71579	1.40576	1.52649	1.63721	1.48387	1.41025	1.76947	1.37447	1.53444	1.55392	1.30567	1.82137
gene:Zm00001d007227	4.37781	4.29136	3.76908	6.48272	6.98629	4.02281	1.83938	3.19535	3.33121	3.19457	3.22616	3.93465	4.13493	4.94617	4.56732
gene:Zm00001d007229	12.9346	7.23716	4.6418	3.05013	4.21834	9.22079	9.15038	6.46107	8.56455	6.66213	8.36754	5.38306	4.95284	7.56932	7.98318
gene:Zm00001d007236	6.99733	6.83794	4.86836	8.50003	8.05292	3.36846	4.23455	5.327	5.75676	6.4723	5.03505	6.6356	5.13275	5.71042	5.35022
gene:Zm00001d007245	2.68414	2.31008	1.86577	3.24508	3.54389	1.2676	0.732347	1.95119	1.66581	2.11912	2.52492	2.4244	2.15348	2.03372	1.63508
gene:Zm00001d007271	165.628	126.24	506.436	54.1947	240.986	253.198	39.0193	624.407	137.925	291.267	343.268	183.981	343.945	133.125	45.8996
gene:Zm00001d007280	6.59495	5.93969	4.29827	6.5253	7.22207	4.94156	7.98501	4.25318	4.28249	7.09338	2.86864	5.39021	5.80718	4.29168	11.9993
gene:Zm00001d007292	1.60396	1.65194	1.26745	1.5408	2.11073	1.68269	0.978531	1.01917	1.64514	1.7637	1.97775	0.993045	1.35528	1.36145	1.4872
gene:Zm00001d007294	1.91194	1.58109	0.688257	1.88766	1.20617	1.91827	0.858365	1.2978	0.95553	2.29536	1.67089	1.22784	1.51133	1.5274	1.12037
gene:Zm00001d007296	7.64695	7.40508	4.99223	9.64391	9.33085	4.441	4.45547	6.15204	7.67473	7.57897	6.42916	6.84818	5.51015	7.37305	7.46326
gene:Zm00001d007299	68.3652	107.257	96.9257	97.7231	101.097	104.302	83.453	125.315	80.759	117.7	82.8344	102.107	106.108	135.19	146.651
gene:Zm00001d007301	10.001	5.90222	4.29365	9.52302	6.53721	8.90148	5.7414	5.57892	8.07037	7.24567	6.04239	7.6174	6.14708	6.27997	7.37306
gene:Zm00001d007302	1.35103	0.586752	0.406583	0.995892	1.22892	0.37572	0.353445	0.825609	0.698255	0.739587	1.23353	0.708904	0.619947	0.656137	0.899951
gene:Zm00001d007329	6.35512	6.74043	3.18149	5.77436	4.19812	6.42466	5.20279	4.79723	6.58519	4.45506	4.19991	6.90379	4.52971	4.23808	4.42086
gene:Zm00001d007341	11.1708	7.44953	10.6828	8.6578	10.5934	11.5434	10.823	11.8131	14.5535	17.7331	10.3677	11.8365	14.1448	10.4934	11.1708
gene:Zm00001d007354	10.037	8.85164	8.48159	7.53772	7.8143	10.7149	10.8322	9.4893	7.65778	7.6098	6.56846	10.9415	5.52281	8.2457	6.01596
gene:Zm00001d007360	0.734706	0.914407	0.871423	1.01615	0.800099	0.87506	1.07148	0.749125	0.747395	0.669261	0.50265	0.73078	0.744437	0.651709	1.56004
gene:Zm00001d007369	1.66231	1.92956	1.47966	2.69163	1.96278	1.16045	0.8695	1.34025	1.41092	1.52748	1.64978	1.90969	1.38955	1.40539	1.53836
gene:Zm00001d007388	4.01086	4.14517	2.50576	5.78061	4.7475	2.15312	2.68747	3.36497	3.15007	3.9182	2.92706	4.71514	3.01109	3.42296	3.49773
gene:Zm00001d007394	1.40768	0.906887	1.5592	1.00682	1.01601	1.38755	1.52368	1.27269	2.01383	1.3147	1.34545	1.87224	1.91489	1.18477	2.40752
gene:Zm00001d007427	0.908684	1.18899	0.514965	1.49768	1.57879	0.905504	0.498917	0.781988	0.754905	1.0866	0.759713	0.83564	0.864059	1.00866	0.684265
gene:Zm00001d007430	1.35795	1.3777	1.07894	1.66708	1.25558	1.3483	2.30393	1.03537	1.4528	1.35273	1.49775	1.41691	1.35924	1.18333	2.49332
gene:Zm00001d007450	7.35094	5.68692	3.5953	7.84275	6.81091	4.3148	5.02578	5.59006	6.94656	7.67532	4.87448	7.52978	5.28764	6.22218	8.93587
gene:Zm00001d007462	0.54681	0.626581	0.780426	0.663645	0.622616	0.305378	0.218208	0.296771	0.323021	1.5807	0.968604	0.594011	0.815214	0.294673	0.241885
gene:Zm00001d007473	16.3561	12.6418	11.4789	11.7939	10.799	16.2638	19.5269	10.0748	12.9791	13.4981	11.9633	10.609	13.289	10.9882	21.3051
gene:Zm00001d007484	1.98266	2.54477	5.48046	3.32825	2.34715	1.64949	2.95441	1.6349	2.37679	3.13373	3.21518	2.36692	4.28467	2.5859	3.76954
gene:Zm00001d007486	90.9252	105.578	105.609	93.4108	66.089	94.8139	122.647	71.1678	73.3286	62.9539	121.411	103.973	86.3615	81.4251	105.986
gene:Zm00001d007487	1.01429	0.882533	0.93578	0.66573	0.695784	1.2125	1.08894	0.61024	0.778791	0.773022	1.00735	1.30166	1.18452	1.18307	1.34611
gene:Zm00001d007488	2.13751	3.73281	4.0526	4.4327	2.90264	1.58738	4.22548	2.86318	3.09621	3.17852	6.48904	2.88972	2.6704	4.25541	3.4307
gene:Zm00001d007489	8.42242	6.18384	7.36554	7.61642	5.29595	9.17381	14.8997	5.38684	10.0857	4.46928	5.69403	7.20965	10.3126	7.05236	10.3637
gene:Zm00001d007496	5.25029	4.97632	3.86934	7.32725	7.54201	4.28851	3.03083	3.97412	5.83748	4.57357	4.14918	5.15666	4.0677	4.38702	5.41049
gene:Zm00001d007500	1.83306	1.60171	1.32021	2.01912	1.72698	1.47188	1.4114	1.42088	1.59298	1.38207	1.11309	1.55986	1.24016	1.53605	1.90342
gene:Zm00001d007501	1.37574	1.61191	1.74947	2.03017	1.86049	1.62219	2.44313	1.60645	1.96012	2.00681	2.0363	1.42847	2.29932	1.9192	2.97042
gene:Zm00001d007508	10.1732	9.65059	7.27915	10.9528	10.7277	7.07609	9.06615	8.13704	10.1433	8.61462	6.43716	9.62881	8.23815	9.56603	11.1406
gene:Zm00001d007517	1.35765	1.57762	1.71247	1.77082	1.38898	0.752106	1.90682	1.26209	1.06343	1.72995	1.83816	1.51261	1.58516	1.49977	1.80904
gene:Zm00001d007522	24.0432	17.2252	17.616	19.2581	16.2605	20.1451	27.2599	17.9859	17.917	16.7757	18.4489	18.2445	21.3687	15.4934	22.5914
gene:Zm00001d007528	0.567808	1.14263	1.30763	1.3299	1.09601	0.772796	1.22602	0.923364	1.21197	0.737714	0.725794	1.02071	1.08544	1.29154	0.999824
gene:Zm00001d007529	0.225762	0.294165	0.242266	0.373629	0.162442	0.399412	0.258888	0.21911	0.133342	0.142099	0.129026	0.10874	0.0833833	0.037307	0.271341
gene:Zm00001d007540	9.05428	19.1031	36.8451	9.85516	11.7008	7.00482	18.1385	24.0268	15.8569	16.5703	21.3293	15.029	14.2285	11.5033	14.0919
gene:Zm00001d007541	1.89215	4.30771	6.02584	1.84785	3.09859	1.27868	2.81866	4.56404	3.5701	4.07793	4.12928	3.92145	3.04885	2.51582	3.35474
gene:Zm00001d007576	1.33896	1.59373	1.45756	1.95128	1.0426	0.829939	3.1565	1.02982	0.961796	1.59002	1.63843	1.91436	0.928473	1.80194	2.16788
gene:Zm00001d007578	2.56653	3.44697	4.91367	2.84025	1.65215	1.97724	4.00459	3.40077	2.35788	3.64596	3.76646	2.06662	3.87416	2.3019	3.20265
gene:Zm00001d007581	21.8535	20.0911	23.4185	12.5064	13.5506	21.76	28.1207	17.9503	19.6267	19.85	17.1167	16.5407	21.2922	18.9578	26.4658
gene:Zm00001d007596	4.86561	2.86092	2.45078	4.77587	4.70031	2.90974	4.92089	3.06908	3.78996	6.04876	5.25338	3.55017	3.943	3.2831	7.00515
gene:Zm00001d007610	0.969404	1.12412	1.2997	0.775586	0.767728	0.637074	0.785634	0.508549	1.07429	1.35895	1.14242	0.9559	0.812276	0.873785	1.00233
gene:Zm00001d007633	40.7969	29.034	19.3	28.807	30.8534	37.8532	35.6252	28.8171	36.5923	29.167	36.6903	31.4657	36.5249	31.2121	31.1898
gene:Zm00001d007655	2.42244	2.34949	0.967737	2.79752	2.81273	1.28327	1.40132	1.62567	2.09948	2.51261	2.24742	1.93351	1.70303	1.93392	2.31698
gene:Zm00001d007670	1.80048	2.05733	3.31273	3.00326	0.991536	1.39927	2.42891	1.53618	2.04059	3.7979	2.60576	2.34686	1.10227	2.89113	2.80892
gene:Zm00001d007702	1.3955	0.602153	0.297251	0.803881	0.531343	0.998061	0.492011	0.761393	0.910391	0.958741	0.860869	0.857242	1.19933	0.709835	1.18812
gene:Zm00001d007709	3.99472	3.59028	3.71606	4.13495	4.51414	3.25871	5.00423	3.28048	2.95854	3.19102	2.59356	4.77476	2.796	2.44759	4.6291
gene:Zm00001d007714	19.8514	15.3572	15.5038	17.2553	14.5225	25.2182	17.921	20.9892	15.6795	14.2861	11.1457	12.6632	12.9449	17.4165	22.8598
gene:Zm00001d007719	3.42599	2.35026	1.56728	3.85003	4.34785	1.43506	1.94332	2.3419	1.9614	3.81372	1.91444	2.72351	2.1281	2.26788	3.51698
gene:Zm00001d007753	724.513	795.619	852.123	831.501	849.68	709.261	676.775	662.712	629.032	710.75	585.34	799.856	538.373	766.614	753.041
gene:Zm00001d007765	116.254	165.707	125.565	198.836	195.202	73.0164	112.997	138.322	134.463	111.849	137.828	176.877	114.323	181.769	77.5919
gene:Zm00001d007769	4.12742	3.04676	3.43348	3.2002	3.57505	4.5516	3.17845	3.53862	3.65721	5.48216	4.98509	3.09341	5.11192	3.54967	3.57537
gene:Zm00001d007773	9.88121	9.77523	9.53169	14.3381	8.60261	10.0416	9.96499	8.10717	7.99643	7.83284	10.2366	9.82334	7.39732	10.6102	10.7943
gene:Zm00001d007775	1.16224	0.672263	0.837656	1.3073	1.79875	1.07958	1.44393	1.13281	1.33878	1.72576	1.01218	0.84949	0.963131	1.20818	1.52149
gene:Zm00001d007776	0.0525283	0.0671	0.0462637	0.118948	0.078336	0.0252703	0.0532253	0.0467967	0.074419	0.0625015	0.129798	0.0622277	0.0776147	0.0594477	0.0825857
gene:Zm00001d007782	6.04911	6.56723	4.83108	7.29729	6.75358	5.89409	5.55489	5.13816	3.79106	6.92988	5.32037	6.53987	4.53615	6.77544	5.02223
gene:Zm00001d007784	8.47658	30.3005	31.6205	23.0794	31.352	21.8032	17.6329	20.5015	28.0674	23.7524	37.5142	28.8352	18.9991	20.9235	9.68752
gene:Zm00001d007785	1.28289	0.856579	1.35541	1.19587	1.20297	0.970554	0.990268	0.771612	1.41347	1.54887	1.01194	0.750395	0.926531	0.963992	2.18563
gene:Zm00001d007789	0.224716	0.250982	0.0459713	0.188114	0.0381393	0.0883977	0.192761	0.049183	0.129043	0.084163	0.048385	0.068267	0.0295337	0.190506	0.423539
gene:Zm00001d007800	156.36	99.3932	83.8607	133.359	126.907	149.866	190.647	96.3978	106.02	136.278	95.585	116.75	103.952	100.657	199.478
gene:Zm00001d007807	13.0255	15.3201	11.7925	19.6166	15.3682	8.90416	9.1235	12.4045	10.825	13.2855	11.1634	13.4206	12.7314	14.4253	11.6566
gene:Zm00001d007824	53.6335	34.4447	26.5587	35.7634	33.1563	45.3917	32.1191	36.0946	35.4959	36.5438	31.579	33.6625	28.3426	38.3218	39.0176
gene:Zm00001d007830	3.18372	5.19318	3.53822	3.16609	3.6646	1.45356	1.84166	1.17829	2.42248	2.3271	7.30807	2.9688	1.40166	3.61939	2.92032
gene:Zm00001d007831	54.0797	64.935	65.5987	55.6594	68.6702	77.9342	46.7458	83.7002	54.619	115.401	128.864	50.651	66.4085	71.4447	85.0504
gene:Zm00001d007835	3.12364	3.7939	3.55784	3.42988	3.91319	2.64152	2.19449	2.78515	3.10645	2.86119	3.06023	4.46035	2.80178	3.20181	2.21051
gene:Zm00001d007838	1.11819	1.14708	1.04681	1.59174	0.526256	0.640735	0.760906	0.10821	0.94219	0.962372	0.177648	0.470239	0.402275	1.06001	0.386451
gene:Zm00001d007840	3.63151	3.56292	3.03631	3.09659	2.71238	2.75368	3.28307	1.7282	4.4819	1.6741	2.31079	2.40944	2.1637	2.6269	3.37113
gene:Zm00001d007845	2.79345	3.76213	1.54088	4.89431	2.21366	3.28339	3.3684	3.94737	4.81646	2.5278	2.508	2.62024	3.47377	5.17161	3.10513
gene:Zm00001d007868	10.5666	5.63146	2.24765	10.4271	15.7238	7.77279	1.31323	3.33572	4.70485	12.998	4.86314	3.80646	1.49397	3.83116	12.1185
gene:Zm00001d007871	3.91778	2.92243	10.6397	3.32093	3.12465	4.19357	5.06605	3.30896	3.90538	5.492	4.2035	5.31751	3.89416	3.33714	3.63266
gene:Zm00001d007876	1.51258	1.10688	1.34975	1.30555	1.07898	2.35802	1.28174	1.65664	1.78078	3.41726	3.57756	1.11803	3.06364	1.52642	1.49585
gene:Zm00001d007886	0.9529	0.493976	0.447436	0.825974	0.712198	0.337483	0.490119	0.468181	0.634854	0.800482	0.353486	0.660979	0.477165	0.470183	0.759332
gene:Zm00001d007890	21.7822	12.3207	8.94055	15.6015	13.9054	13.035	14.1981	12.6808	13.3083	14.3676	9.91305	12.7342	9.72755	13.1657	16.0587
gene:Zm00001d007891	10.0332	7.69769	7.96295	8.05043	8.17756	9.59147	10.9683	8.62569	9.96718	9.69397	7.16705	7.77317	8.91878	8.61365	13.0115
gene:Zm00001d007892	12.1241	6.64948	14.2582	11.5376	6.98759	7.59859	9.02472	6.57576	9.59492	13.5483	10.3262	7.71736	11.1137	9.4925	18.7662
gene:Zm00001d007900	4.15147	2.25015	1.82277	2.68785	2.15237	3.56825	1.77662	1.94678	2.42272	2.48941	1.97477	2.7992	2.41986	2.31894	2.83135
gene:Zm00001d007901	232.596	273.781	137.727	25.6063	358.76	276.149	431.031	134.317	254.91	540.891	164.469	197.63	339.878	121.02	386.126
gene:Zm00001d007905	0.614911	0.437233	0.744729	0.82178	0.795088	0.562855	0.889838	0.551204	0.826532	0.702666	0.53958	0.45773	0.886774	0.860478	1.3345
gene:Zm00001d007937	1.49088	1.66481	1.74516	1.7022	1.36817	1.4558	2.20613	1.81832	1.82316	2.26402	1.55203	1.62575	1.80957	1.51071	1.94374
gene:Zm00001d007943	15.224	13.1743	10.9212	12.1434	14.089	10.5461	13.6614	10.7291	11.4822	11.0333	9.28317	13.4138	10.5112	10.4798	13.8171
gene:Zm00001d007968	7.18829	11.75	9.98658	11.492	10.8378	11.5954	14.2208	9.61771	9.35908	10.3537	5.47334	11.9446	11.782	16.4053	5.71007
gene:Zm00001d007977	1.81541	2.8433	0.919348	4.70942	4.45168	1.26023	1.22593	2.55686	1.12688	2.82968	0.5983	1.7554	0.464835	1.65521	3.22538
gene:Zm00001d007978	0.513813	0.3731	0.206757	0.680566	0.511209	0.267254	0.343997	0.496013	0.22541	0.549733	0.267946	0.304884	0.382714	0.359201	0.398731
gene:Zm00001d008181	11.2079	9.70806	9.36281	9.0356	14.617	10.3012	10.2223	8.87809	14.5543	15.1288	10.6569	11.4291	11.4497	9.79085	8.10684
gene:Zm00001d008203	1.40887	1.47102	1.08738	2.03012	2.13058	1.15269	0.908001	1.1705	1.45897	1.82837	1.8217	1.63876	1.40756	1.673	1.63323
gene:Zm00001d008210	5.86972	6.69727	6.79997	6.56043	5.21371	6.07198	9.6554	3.87657	5.84304	4.30679	5.07971	14.6879	4.42688	5.69491	4.34531
gene:Zm00001d008214	111.824	103.526	206.144	46.1269	131.822	155.062	50.1088	172.134	123.133	154.329	208.064	139.826	250.553	80.2594	37.1751
gene:Zm00001d008216	3.26466	3.43043	1.60258	4.68706	4.07127	2.34509	1.66544	2.79681	3.08425	4.36843	3.5818	4.07204	2.40105	3.46515	3.73268
gene:Zm00001d008222	8.27827	4.91559	5.01452	5.15758	4.37985	9.00808	7.47506	4.27713	4.92366	5.17617	4.59502	3.95075	5.93003	5.05561	7.26951
gene:Zm00001d008237	1.72089	0.407538	1.29507	2.15802	1.62521	1.57622	0.559138	0.570748	0	1.46581	0.132166	2.01121	1.16794	0	2.23814
gene:Zm00001d008241	353.808	457.978	512.185	498.899	411.787	559.916	550.428	477.971	459.597	254.209	544.581	402.011	715.975	562.842	683.964
gene:Zm00001d008248	1.74531	0.999895	0.894245	1.23662	1.18213	1.48885	1.03864	1.37353	1.07981	1.59917	1.74716	0.957014	1.10883	1.08728	1.29369
gene:Zm00001d008273	16.4071	21.308	31.2759	9.96082	23.6003	25.6033	13.8991	22.7379	20.8116	14.7799	28.0673	21.9097	17.9371	19.2918	7.39849
gene:Zm00001d008283	12.1462	23.0685	12.4725	41.8826	42.1633	20.2975	13.1873	8.7338	17.4207	17.9548	1.31428	14.491	2.90475	30.7826	40.3613
gene:Zm00001d008288	410.083	503.77	601.024	483.674	542.874	413.336	491.388	719.415	421.515	509.372	588.605	461.936	540.145	567.581	315.381
gene:Zm00001d008289	7.78918	10.6532	4.56647	10.1775	6.85673	4.70189	5.63361	6.08128	7.3446	5.1843	7.78941	9.91946	6.48892	10.2951	5.38732
gene:Zm00001d008308	10.6881	7.92104	7.9964	7.02468	7.20137	9.62628	10.9952	7.23181	8.27807	10.5168	10.9616	7.54044	9.54737	9.69742	9.91001
gene:Zm00001d008318	7.64038	3.14806	2.72806	4.44306	3.28549	5.89902	6.25426	3.87413	2.77113	4.23278	3.29049	3.89211	3.48243	3.86374	5.35609
gene:Zm00001d008323	16.1502	17.8623	13.9493	17.0683	16.2649	14.0927	11.0301	14.3472	16.5372	13.0916	18.0696	19.8362	12.3489	17.5822	11.395
gene:Zm00001d008334	2.14068	2.59607	3.43762	2.06797	3.56543	3.30498	2.92403	2.81004	3.1715	4.33743	4.39873	1.62137	2.83996	2.76596	2.88722
gene:Zm00001d008340	4.27016	2.10283	1.57258	2.34842	2.10473	3.41534	2.58893	2.06154	1.90347	3.32016	2.34738	2.25352	3.6709	2.02942	3.1786
gene:Zm00001d008357	46.7051	49.2122	30.7877	47.5809	33.8032	39.8767	55.7554	33.6484	42.0069	29.7658	31.8818	45.6742	31.7003	42.2753	44.236
gene:Zm00001d008386	7.47833	5.77784	3.51742	9.23566	7.358	5.97726	5.64677	4.60121	6.37193	8.59219	4.93677	6.0755	5.57604	6.83313	9.69257
gene:Zm00001d008389	23.689	20.0347	15.1583	20.8977	18.0637	19.4414	23.5994	13.7737	17.5662	17.5983	13.0895	18.5152	15.9332	16.561	26.0303
gene:Zm00001d008394	2.9259	2.87425	2.76949	2.62799	2.68879	2.74179	4.97778	2.22468	3.67473	3.28883	3.07887	3.07527	4.56213	3.00607	4.29133
gene:Zm00001d008403	0.296025	0.319503	0.272819	0.479838	0.173022	0.327237	0.570689	0.342178	0.350968	0.389666	0.852241	0.450238	0.45001	0.725268	0.340442
gene:Zm00001d008412	2.30391	2.03206	1.24174	2.86514	2.54084	0.777121	1.08595	1.59895	1.34982	2.0808	1.13515	2.33555	1.44791	1.74536	2.29177
gene:Zm00001d008425	1.41905	1.09628	1.36817	1.18948	0.934499	1.30648	1.29405	1.11221	1.15073	1.60781	1.47108	0.832305	1.54377	1.26238	1.41647
gene:Zm00001d008427	0.682263	0.365582	0.361083	0.596724	0.416597	0.573477	0.979039	0.4926	0.395782	0.432721	0.464949	0.49346	1.05043	0.372113	0.786779
gene:Zm00001d008431	0	0	0.188391	0	2.3564	0	13.6454	0	0	3.33482	0	3.22294	6.1131	4.64946	0
gene:Zm00001d008433	1.27691	0.727321	1.05032	0.721608	0.765722	1.14395	1.70877	0.748772	1.00425	1.27872	1.45704	0.656876	1.30938	0.758904	1.59428
gene:Zm00001d008435	10.0711	10.5502	16.1876	9.78188	11.2004	11.2757	18.7944	9.65015	15.3395	12.7376	11.9323	9.74173	18.4613	10.5294	14.0824
gene:Zm00001d008443	9.26361	9.37369	7.16954	10.4416	10.5991	5.85266	6.886	8.72582	7.86743	8.11035	6.95803	9.29197	6.21197	8.38917	6.90443
gene:Zm00001d008446	3.04268	3.61799	4.53012	2.68327	2.63442	2.94852	4.24273	4.12727	3.60132	2.49752	2.91242	3.1418	4.60967	2.77309	5.05783
gene:Zm00001d008450	3.42686	6.98373	5.69948	0.551402	2.09357	1.64874	1.25221	0.65289	4.1911	3.73538	3.20518	4.65486	4.34663	3.35072	3.50221
gene:Zm00001d008452	33.4657	36.3678	22.1044	33.1797	27.051	26.6854	18.6983	27.5598	27.2695	9.63902	18.7258	31.6466	17.1384	26.7949	11.5415
gene:Zm00001d008453	17.1417	16.4977	11.6762	9.81745	9.47819	11.6636	6.47792	9.547	11.0328	8.56152	19.9863	11.9585	11.2328	12.3681	6.47928
gene:Zm00001d008481	0.379264	0.64769	0.709761	0.732	0.613369	0.341941	0.268604	0.644713	0.386434	0.66666	0.361522	0.199758	0.0712713	0.571393	0.368357
gene:Zm00001d008493	1.0121	0.509746	0.435395	0.650821	0.559297	0.66592	0.638012	0.711018	0.735831	0.693545	1.07287	0.654348	1.05917	0.631594	0.900531
gene:Zm00001d008499	1.05081	0.847814	0.920204	1.26703	0.562563	0.997788	1.18486	1.00959	1.09671	1.39448	1.14373	0.688007	1.80692	1.05437	1.30722
gene:Zm00001d008513	12.7761	6.33549	3.82743	7.57955	7.87835	9.81212	7.98317	5.83615	7.04524	9.09101	4.73472	6.37859	7.14605	4.97928	11.7695
gene:Zm00001d008516	2.31379	3.04919	2.28621	3.42859	3.03153	2.27013	4.31426	2.73154	3.42439	3.66714	3.23347	3.37289	4.75945	2.42522	4.46238
gene:Zm00001d008537	2.41339	2.65907	2.32444	2.68003	2.12492	1.62972	4.30073	1.59004	1.82852	2.0867	2.78963	2.44856	2.33481	1.80313	2.54891
gene:Zm00001d008539	2.97868	2.01899	1.04928	2.85161	3.24736	2.01855	1.71655	2.47567	1.629	4.606	2.09617	1.56644	1.9844	1.84204	4.56428
gene:Zm00001d008543	1.82869	3.23415	1.36633	3.93305	2.33801	0	0.017037	0.758847	0.0126577	2.85224	0.235653	2.19135	0.20644	2.62355	2.03482
gene:Zm00001d008546	131.087	103.731	82.4765	107.033	107.884	102.266	74.1648	77.2465	59.1393	85.8424	73.7557	70.5908	66.848	90.7053	96.4363
gene:Zm00001d008548	269.675	249.387	238.828	400.129	348.198	140.722	271.506	195.121	147.977	212.577	64.8961	298.263	96.5018	172.184	401.43
gene:Zm00001d008552	5.22219	4.35372	1.73422	2.88876	2.31126	4.31145	3.22051	2.25604	2.79334	1.57359	2.78233	2.44302	1.76865	2.81411	2.39809
gene:Zm00001d008569	21.4379	19.2464	17.3286	26.489	30.0911	23.3296	18.2421	19.386	23.6593	14.103	19.385	33.9829	21.0465	25.5268	17.3716
gene:Zm00001d008573	0.00566267	0.00978867	41.8465	0.012519	39.8165	32.5498	124.219	29.7944	0.00433333	0.004406	43.0013	0.0998473	0.140281	0.00863233	0.00893133
gene:Zm00001d008577	71.361	53.2315	130.049	52.5498	71.3547	112.274	50.6107	137.892	60.2903	125.444	93.477	62.0924	121.748	56.511	62.6994
gene:Zm00001d008581	1.24502	1.02916	0.513503	1.24368	1.00584	1.63557	2.11221	0.417737	0.636127	0.506246	1.08881	0.748966	1.06011	0.770795	0.74658
gene:Zm00001d008587	0.66688	0.743037	1.683	1.08894	0.654201	0.864277	1.01704	0.769038	0.84298	0.619529	1.37801	0.590477	0.763263	1.36959	1.18595
gene:Zm00001d008591	65.8224	132.787	87.365	151.807	126.412	145.183	181.782	120.56	113.723	114.026	101.371	136.754	123.512	148.165	127.143
gene:Zm00001d008604	15.3105	27.3953	42.7785	37.1192	30.5398	35.0598	36.0741	18.6164	14.7806	18.2298	17.2736	9.7231	9.62723	23.5782	51.3977
gene:Zm00001d008610	0.465924	0.516466	0.209106	0.498296	0.758372	1.1123	0.439088	0.566485	0.94095	0.801764	0.904631	0.317555	0.468389	0.626525	0.589291
gene:Zm00001d008620	569.333	684.81	1057.36	530.309	1399.75	555.002	554.539	1242.88	659.456	1211.54	903.36	778.316	591.736	1936.05	611.258
gene:Zm00001d008622	26.7874	33.4228	19.7677	35.0969	24.7087	20.2604	18.3006	22.393	29.1639	21.5528	21.8275	34.6611	20.1429	29.558	21.9554
gene:Zm00001d008632	2.78412	2.13146	2.29285	2.59237	4.19042	1.87437	2.52056	2.57743	2.15613	2.35461	1.90984	2.62856	2.10197	1.92604	2.69625
gene:Zm00001d008640	14.3963	18.2969	16.3726	19.4746	21.6077	11.0198	19.9958	15.5588	18.4105	12.4283	10.8988	20.0054	13.9833	17.3477	20.9685
gene:Zm00001d008646	6.73188	6.26558	5.53985	8.32778	8.2725	6.61602	6.73709	4.64479	5.71982	8.90701	6.86146	6.01565	5.73051	5.85733	7.35009
gene:Zm00001d008651	210.84	328.921	315.409	299.464	279.916	211.198	194.883	319.55	258.689	164.072	281.495	331.548	173.861	300.662	151.36
gene:Zm00001d008654	2.99447	3.35251	3.32131	4.16615	4.08465	1.58136	2.44087	2.85943	2.30028	2.63286	2.67012	3.87017	2.47154	2.91059	2.94495
gene:Zm00001d008656	12.3301	11.124	6.84599	11.4511	9.46115	8.14506	8.82031	11.481	8.10913	8.87655	8.33936	9.53363	8.91222	7.43383	12.6376
gene:Zm00001d008664	0.999349	1.09085	0.811053	1.37682	0.987159	1.11847	1.22811	1.20437	0.923601	1.09331	0.904493	5.07583	0.733178	1.01389	1.20967
gene:Zm00001d008669	30.0635	24.2013	24.3112	29.8224	26.5894	34.8946	35.6514	27.1207	27.5385	40.0438	27.5604	26.8843	40.5	30.477	43.6077
gene:Zm00001d008679	7.85274	6.45659	2.78669	9.0586	8.53396	3.47486	6.09464	3.92175	5.22236	6.68661	4.51409	8.74117	5.19614	6.13189	8.82704
gene:Zm00001d008712	0.635303	2.51368	1.89693	1.49926	1.36698	1.66	2.75357	2.36058	2.02135	2.16384	2.50267	3.43807	2.87053	2.37987	2.33671
gene:Zm00001d008720	7.59955	7.79088	5.23477	7.05068	9.07869	4.7293	5.58443	5.735	5.65771	6.17709	6.53116	7.74252	4.66974	6.74906	5.56537
gene:Zm00001d008724	2.07654	1.21856	1.81029	1.2967	2.01975	1.9127	2.30665	1.47599	1.97695	1.61316	1.84041	1.52776	2.11481	1.7428	2.56886
gene:Zm00001d008752	2.92639	2.03802	3.10549	2.66282	2.75075	3.05011	2.82878	1.78907	2.13796	2.19695	2.63377	2.67326	2.72061	2.60022	2.72565
gene:Zm00001d008764	1.46107	0.858709	0.812758	1.02889	1.0207	2.10371	1.23454	1.999	1.41822	2.66134	1.18305	0.553833	1.18496	1.10082	1.83471
gene:Zm00001d008773	1.68186	3.32173	2.30861	3.59992	1.63324	1.20318	2.18435	1.41393	2.11829	1.61068	1.89164	2.75004	2.36645	1.20258	3.02827
gene:Zm00001d008789	4.29394	3.40139	2.04244	4.03075	3.87557	2.99708	2.17841	2.90725	2.57165	3.03262	3.37023	3.48684	2.24532	2.87656	2.87153
gene:Zm00001d008795	6.08845	5.95333	6.12172	7.91616	3.98837	4.59631	14.7237	4.76761	8.40063	3.54591	2.99224	7.41581	6.49841	8.76222	11.8637
gene:Zm00001d008799	13.3221	13.3168	15.5795	10.7127	13.262	17.2742	17.7616	13.5284	17.3596	23.7799	27.4752	10.2553	24.238	14.7701	20.5502
gene:Zm00001d008805	27.4826	28.0914	16.3918	25.6627	17.6933	34.2421	28.9142	30.823	30.2445	15.069	29.6473	31.8069	25.0682	29.807	13.1629
gene:Zm00001d008808	2.03406	3.27222	3.38201	3.26453	5.1514	2.55496	5.83115	2.79726	3.27183	4.43752	2.68477	3.72514	3.47541	3.90226	4.93774
gene:Zm00001d008820	52.7907	43.7918	48.0788	44.852	40.2998	52.3452	68.4763	37.5219	48.8022	43.8562	40.3508	57.5834	53.0394	38.0977	63.496
gene:Zm00001d008826	1.38887	1.64399	1.17304	1.96122	1.53406	1.79601	0.826509	1.41339	1.58813	2.06091	1.99354	1.41914	1.49081	1.35304	1.40654
gene:Zm00001d008841	262.22	162.586	621.05	99.4631	253.677	570.203	82.3829	872.204	268.006	623.107	784.978	194.736	697.391	284.943	145.527
gene:Zm00001d008842	4.07712	4.65813	5.44617	4.36443	4.34264	3.74819	4.39257	5.18101	5.14317	3.89061	3.82503	4.61511	3.64571	4.36086	4.16721
gene:Zm00001d008843	16.6901	27.5885	13.885	18.9672	15.379	14.3103	14.6568	19.6464	14.0148	11.4512	11.9773	15.9158	16.2584	17.8472	16.8582
gene:Zm00001d008844	0.289933	0.218875	0.160339	0.35092	0.61189	0.328109	0.236258	0.512973	0.251044	0.224938	0.556934	0.462617	0.299611	0.214986	0.277723
gene:Zm00001d008856	2.1846	2.16395	1.5684	2.4058	1.83628	1.31558	2.47442	1.83759	2.81325	1.98132	1.6686	1.73812	1.9466	2.59774	3.35942
gene:Zm00001d008862	42.9881	33.1051	31.4359	34.0788	37.7501	44.9606	26.4989	21.7152	29.0432	36.0706	22.1733	34.853	31.8214	26.2944	46.4691
gene:Zm00001d008865	3.24144	2.69644	2.26217	3.76024	2.81521	2.717	4.02911	2.603	2.55932	3.18646	3.09659	3.24012	2.74549	3.41395	3.74449
gene:Zm00001d008871	10.921	7.99508	7.37668	9.77232	10.4955	7.42107	8.22568	8.60768	8.90916	9.02918	5.31411	7.98867	5.47951	9.34179	11.1121
gene:Zm00001d008875	2.39691	2.37423	1.07431	2.30129	1.59529	2.52358	1.89521	2.19495	1.73156	2.14924	1.90938	2.60039	2.10133	2.17553	1.63291
gene:Zm00001d008880	5.43653	5.35079	3.75381	5.5558	5.13381	3.48014	2.61382	4.13873	4.72586	4.48801	5.53531	5.68379	3.41607	5.12744	3.20281
gene:Zm00001d008891	2.78592	5.11622	3.30911	4.05425	2.81254	2.13938	2.40194	2.55746	0.990015	1.21259	1.64884	2.8757	2.21582	3.87744	2.36218
gene:Zm00001d008893	22.7464	29.9965	18.6836	30.1145	27.7704	16.183	16.8705	20.9896	27.5563	20.5548	21.9834	30.9415	18.2862	24.9848	18.4899
gene:Zm00001d008898	1.69379	3.52972	0.775622	4.59902	3.36584	0.848291	0.632223	0.835125	2.89617	2.04254	1.534	3.45721	0.856006	2.8417	2.8231
gene:Zm00001d008902	1.52855	2.47094	1.82431	2.57132	1.60616	1.21677	1.2718	1.76371	2.09434	1.64568	1.77726	2.63261	1.52791	1.88722	1.93884
gene:Zm00001d008905	4.73019	5.07735	3.00215	9.05963	12.3028	4.99823	5.07432	4.59404	6.43195	11.0823	4.39682	4.61249	4.90413	5.24378	13.0357
gene:Zm00001d008906	7.52613	9.47928	4.50007	8.60466	6.01805	6.20683	5.67079	5.80122	7.35616	3.93822	7.79653	9.98507	6.02035	7.80334	3.60795
gene:Zm00001d008911	0.630814	0.925828	1.16335	0.952685	0.948552	1.25199	0.437318	1.16762	1.61877	1.01307	2.6254	0.545966	1.04341	1.03471	0.891816
gene:Zm00001d008913	2.99128	0.981422	1.91043	0.674163	2.51477	2.55446	1.38325	2.26341	0.271702	1.15067	1.27794	3.25405	2.1478	2.07855	1.18994
gene:Zm00001d008922	2.21412	3.75005	5.36821	4.2838	4.0798	4.60133	3.34416	3.71756	3.18354	3.74362	4.57348	3.42578	4.99759	3.99536	4.09481
gene:Zm00001d008923	23.4545	0.051588	11.9439	0.0463583	0.637679	0.0619873	0.006801	45.4508	4.87184	2.15133	47.9314	37.997	0.0272813	6.11873	0.00936567
gene:Zm00001d008925	1.16642	1.18803	3.19172	2.05763	1.18008	1.18946	1.97627	1.66206	1.41122	0.849738	1.24598	1.11205	0.69553	1.89968	1.80822
gene:Zm00001d008930	2.57123	1.66252	1.07938	1.81739	1.61668	3.09798	2.627	1.18247	1.84218	1.23299	1.48501	2.21872	1.51258	1.32096	2.32506
gene:Zm00001d008966	2.51069	1.08068	2.70933	1.50652	1.06589	1.37829	0.867173	1.82156	0.914046	1.71575	1.57348	1.43199	1.81534	1.15542	1.71378
gene:Zm00001d008968	2.87324	3.48159	2.65422	3.87768	3.29429	3.8953	5.69553	2.82967	4.29287	3.94276	3.05324	2.7269	3.07079	3.66218	5.81446
gene:Zm00001d008970	2.70259	2.24873	4.61074	2.28988	2.37307	3.19423	2.11039	3.07875	2.1805	3.53345	2.77309	2.85968	2.6729	1.61715	2.31143
gene:Zm00001d008974	7.14096	6.1948	4.3132	7.02913	5.77724	8.68501	13.0394	6.36213	7.60823	11.3772	7.69262	5.91676	9.31128	7.93051	12.4121
gene:Zm00001d008975	8.41644	6.14257	7.54575	10.9634	7.21284	5.43851	4.08869	6.90437	8.07667	7.80191	7.57346	7.87305	6.40174	6.97317	7.08107
gene:Zm00001d008976	8.01982	4.23534	4.39823	4.29634	4.09005	5.68433	7.41085	3.46401	4.2758	5.85815	3.07762	4.52585	4.23505	3.56756	7.6191
gene:Zm00001d008983	42.4	49.1913	43.5534	53.8869	51.1531	36.5548	33.0725	39.1609	42.4583	40.1772	37.6499	54.7314	35.0058	45.6368	33.0311
gene:Zm00001d008991	7.2652	11.8192	15.1676	9.40253	13.4125	8.15652	10.4434	11.1591	9.90096	7.56903	11.0532	13.0546	7.38192	11.9244	8.66054
gene:Zm00001d009010	1.17173	1.53503	0.982167	0.990242	1.58405	1.0526	0.98394	0.820464	0.773743	0.932161	1.01976	1.29095	0.454224	1.05712	0.670885
gene:Zm00001d009011	3.20025	3.29231	2.14561	3.21172	2.05305	2.10444	1.98402	2.25554	5.08932	2.08184	1.5658	2.87085	1.91741	3.20767	2.64497
gene:Zm00001d009017	14.8085	10.5439	9.47336	11.0149	12.4338	11.68	8.34907	8.13631	8.42018	8.2388	7.18224	9.55384	6.36495	8.93618	10.2779
gene:Zm00001d009024	1.41502	3.92087	3.73617	3.70901	7.96576	4.63056	6.81697	2.85111	3.68046	6.12471	8.16353	7.43558	2.29317	6.09008	2.23663
gene:Zm00001d009027	20.5225	16.2538	24.252	11.2941	17.7298	17.9735	11.7835	18.3412	13.3169	16.2486	18.9321	15.4167	18.4181	12.5199	11.7149
gene:Zm00001d009028	0.516574	0.896556	1.11586	0.82317	1.03554	1.22104	0.330342	0.821483	0.852444	1.33038	1.71659	0.641261	0.665518	1.06152	0.442699
gene:Zm00001d009034	0.519261	0.90148	0.940771	0.759294	0.873668	0.268665	0.53197	0.65352	0.566736	0.840036	1.52076	1.42063	0.488533	0.5392	0.634585
gene:Zm00001d009054	3.84324	3.47825	1.8146	3.72257	4.22836	2.5023	3.04163	2.27268	2.50132	2.49779	2.09344	4.12544	2.27908	3.20092	3.68759
gene:Zm00001d009074	6.11096	8.7663	6.87923	10.5992	9.56445	3.63127	4.51071	7.3969	6.01267	8.32859	6.73605	10.5909	5.128	7.78469	7.59016
gene:Zm00001d009077	16.9509	18.8741	18.7424	20.536	18.694	19.063	19.2079	17.346	19.7964	23.0128	24.3105	20.7251	24.2395	19.7317	18.6456
gene:Zm00001d009081	31.5752	30.1779	22.4922	19.1645	18.6753	23.1673	16.2585	19.9497	22.5746	19.8392	25.9831	23.7352	18.2275	22.2611	15.9089
gene:Zm00001d009083	1.31298	2.43137	2.50284	3.0096	4.47333	3.03268	1.42728	3.05932	2.16853	3.80754	1.78201	2.94223	2.76748	3.02311	3.34134
gene:Zm00001d009084	16.4532	18.6677	20.786	24.4637	16.3529	16.5759	33.7517	22.4221	26.3349	19.2828	12.4606	16.5403	21.2005	18.7931	37.6124
gene:Zm00001d009087	43.5519	47.2121	76.8516	43.7874	60.7214	94.8017	44.0691	71.3493	77.6253	147.207	178.81	38.4224	123.416	79.4455	57.6614
gene:Zm00001d009103	488.712	644.103	797.038	579.632	723.034	557.35	659.303	657.314	632.663	675.933	702.046	626.822	662.861	627.679	644.873
gene:Zm00001d009108	8.12568	17.7488	4.16399	11.4955	13.9819	12.5335	0.696362	14.4648	6.20892	7.7157	16.6399	15.1508	19.4999	5.79968	6.09736
gene:Zm00001d009113	0.237833	0.284518	0.457623	0.202384	0.282568	0.20111	0.209044	0.34672	0.376257	0.615859	0.833473	0.263758	0.237194	0.235299	0.143909
gene:Zm00001d009123	0.797616	1.05622	0.749655	0.855275	0.790319	1.13104	1.42213	0.713486	0.85006	1.4679	1.09264	0.868958	1.58223	0.654864	1.95687
gene:Zm00001d009125	5.04162	5.62777	4.44533	8.42092	6.60388	3.12614	3.66956	4.11157	4.43405	4.4954	5.60095	6.63697	3.93359	5.37458	4.78727
gene:Zm00001d009127	14.6739	17.6392	9.2724	17.5118	11.558	12.0354	10.6634	12.3675	18.691	9.9635	21.4635	23.1489	12.7753	18.8761	7.459
gene:Zm00001d009146	9.16474	7.03327	4.50188	7.2474	5.74264	8.48398	4.50216	4.81692	6.1439	5.40021	6.07796	5.3772	2.5601	7.18224	8.14729
gene:Zm00001d009160	462.574	436.658	526.456	411.974	467.098	436.908	556.878	526.77	470.72	343.506	532.748	495.802	476.446	504.752	308.013
gene:Zm00001d009161	0.838042	0.898457	0.889593	1.01417	0.967029	0.627137	7.39179	7.43591	1.08215	1.1384	0.608194	1.10329	0.963715	0.917306	1.09779
gene:Zm00001d009193	8.5704	6.90683	7.07351	8.07795	6.93522	9.5616	10.7731	6.686	8.63025	8.21522	7.86413	7.57512	11.5606	7.59444	11.8799
gene:Zm00001d009221	0.923675	0.738541	0.985294	1.16459	1.20807	0.586072	1.42194	1.3032	0.991984	1.18784	0.875032	0.958717	0.857708	1.15728	1.35046
gene:Zm00001d009233	0.506662	0.482608	0.469713	0.647616	0.488224	0.350087	0.292478	0.410369	0.643349	0.710673	1.11379	0.68643	0.586104	0.446604	0.578839
gene:Zm00001d009243	1.65233	1.15224	1.3608	1.16006	0.894321	1.40913	1.54678	0.764935	1.23426	1.4001	1.23594	1.50589	1.3406	1.11579	1.03673
gene:Zm00001d009260	1.81748	2.28825	1.29929	3.1923	2.76525	1.09748	1.83809	2.11664	1.76535	1.89389	1.64246	2.0788	1.9105	2.05262	3.23081
gene:Zm00001d009288	0.595616	0.540699	0.632026	0.932623	0.922027	0.357192	0.468635	0.615255	0.51861	0.750264	0.62139	0.619737	0.673282	0.42453	0.68027
gene:Zm00001d009296	0.903694	4.0512	11.3727	3.82672	13.0843	4.39386	3.71598	2.89981	1.59613	3.84326	1.13103	10.3999	6.10328	0.995473	7.09808
gene:Zm00001d009315	0.580355	0.771109	1.05272	1.01964	0.822133	0.530016	0.524636	0.642348	0.937344	0.72944	1.15381	0.643022	1.4279	0.792623	1.62671
gene:Zm00001d009328	78.4093	97.3276	125.842	101.876	79.9457	103.37	137.02	91.5819	137.069	108.041	152.148	89.1163	154.979	132.059	108.671
gene:Zm00001d009337	1.90201	2.27036	2.31229	3.5675	2.97515	1.24278	1.42474	2.24897	2.08015	1.94789	3.39624	2.84405	2.14675	2.52082	1.94658
gene:Zm00001d009347	0.850251	0.364135	0.407118	0.826143	0.850016	0.399534	0.523042	0.324465	0.308271	0.928799	0.44492	0.404464	0.675106	0.588309	0.889237
gene:Zm00001d009359	66.6124	60.4674	109.308	42.9113	65.7242	98.878	53.9187	106.385	73.8002	121.486	118.996	56.1067	110.573	59.1979	47.8963
gene:Zm00001d009365	11.3405	5.77306	6.1812	5.71804	5.06971	11.0502	8.77702	5.04134	6.72094	5.57679	5.40554	6.07308	5.86989	5.30717	8.39762
gene:Zm00001d009385	2.82321	3.15268	3.44067	4.0045	2.40657	3.42103	4.16411	2.80584	3.08241	2.5966	6.44345	4.69461	5.02094	4.40239	2.40907
gene:Zm00001d009387	3.83118	2.68962	2.27055	4.02828	3.80034	2.70593	2.32948	3.45099	3.08324	3.1392	2.60829	2.97379	3.01359	3.90528	3.54505
gene:Zm00001d009410	14.8074	3.52524	3.3101	3.38309	10.9963	9.27914	3.57527	11.7866	3.59128	3.6981	4.28841	9.19996	4.6218	3.23156	2.97706
gene:Zm00001d009411	2.21438	6.24819	4.91361	5.18652	5.73516	3.93836	5.71167	3.56183	4.67791	6.85215	6.45497	4.67221	6.32472	4.48807	7.23994
gene:Zm00001d009418	6.05558	5.52165	5.52036	5.23037	5.19712	8.02205	8.45752	5.45413	7.87589	7.96516	6.82023	4.96275	8.46632	6.01404	8.14656
gene:Zm00001d009431	69.9554	117.489	53.786	125.641	110.21	55.0919	39.2228	68.7055	63.8135	41.6827	72.2873	116.004	45.0405	95.9177	33.535
gene:Zm00001d009447	0.619054	0.547398	0.420141	0.526729	0.447512	0.658665	0.787621	0.407969	0.794869	0.849373	1.02887	0.471049	0.833535	0.435872	0.740378
gene:Zm00001d009481	0.979416	0.928849	0.957549	0.993271	1.20704	1.04244	1.94487	0.695921	1.46894	0.862159	0.961138	0.825382	1.0815	0.725778	1.34351
gene:Zm00001d009500	3.41729	1.99397	1.10448	2.76212	3.07381	2.54908	1.36642	2.06726	2.35657	2.66008	2.47147	1.93259	2.47405	2.04476	1.92768
gene:Zm00001d009506	0.385201	0.400773	0.533816	0.430207	0.223666	0.3591	0.919338	0.428396	0.57477	0.550667	0.357449	0.447328	0.591584	0.349377	0.613697
gene:Zm00001d009508	9.10368	7.14313	4.09013	7.87206	5.78552	9.12118	5.78662	5.73976	8.88684	5.83352	4.71743	7.05949	5.18968	7.14122	6.64768
gene:Zm00001d009517	6.16463	5.36419	3.30073	5.46068	4.45086	3.9229	4.61814	4.96611	4.56227	6.44238	5.19499	3.5595	4.26952	4.54466	5.6851
gene:Zm00001d009520	10.2222	11.853	6.98394	10.7745	13.3646	7.04598	8.72233	11.1691	12.1608	9.70523	8.12647	10.2528	10.5427	9.89166	15.4185
gene:Zm00001d009548	2.73598	2.26151	1.92832	3.46741	5.39821	1.97203	1.91885	2.40191	2.93442	2.35666	2.26547	2.69492	1.67716	2.0613	2.27827
gene:Zm00001d009549	3.33237	2.51214	2.99455	3.12913	3.02398	3.51486	5.84531	2.20947	4.37705	2.94254	2.17207	2.62842	3.66533	2.81304	5.32963
gene:Zm00001d009556	29.1085	22.867	51.3402	20.4288	21.8983	39.8082	27.6287	39.9853	29.5223	42.0722	44.969	28.5205	79.738	25.7911	27.4206
gene:Zm00001d009564	61.582	51.6389	40.1956	51.9227	59.2099	61.2994	64.578	66.8853	50.4954	57.1432	59.0115	43.5135	48.1784	59.6975	51.7608
gene:Zm00001d009568	59.6558	76.0097	104.739	162.547	140.634	176.866	115.364	205.429	220.24	224.608	198.15	102.681	132.292	160.266	140.903
gene:Zm00001d009580	9.45615	8.21542	6.66203	9.94301	10.0127	8.21968	5.85451	7.3659	8.21569	8.75306	5.60564	7.78992	6.61611	9.48401	9.13542
gene:Zm00001d009588	0.61233	0.1745	0.159669	0.022827	0.472206	0.158278	0.131831	0.0120907	0.02026	0.355719	0.355683	0.0296863	0.169842	0.175552	0.0737887
gene:Zm00001d009597	10.0041	7.86849	7.57928	12.1071	10.2349	8.33191	9.65014	8.38861	9.05959	7.02182	6.65248	7.39949	9.62988	9.73739	11.2469
gene:Zm00001d009600	0.704143	0.554326	0.442539	0.487432	0.156452	0.217551	0.599262	0.178868	0.36995	0.23867	0.3641	0.547681	0.670069	0.212793	0.726209
gene:Zm00001d009631	33.4186	15.1548	11.6473	17.1602	16.2227	28.2168	14.2605	12.8838	14.5383	16.5425	10.6387	13.3877	16.2378	14.5414	16.9918
gene:Zm00001d009659	2.02857	2.66061	1.32916	2.51289	1.63206	3.00624	3.496	2.55735	2.68669	1.9651	1.52865	2.46272	1.59525	3.61938	2.03593
gene:Zm00001d009660	34.8029	42.1785	35.5107	43.1303	43.9263	26.9397	28.5734	32.7075	37.4581	28.1191	31.7145	44.0899	27.9477	36.0479	30.1797
gene:Zm00001d009667	0.147721	0.971346	0.818094	0.603431	0.784666	0.630212	0.284415	0.425348	0.12622	0.566217	0.893312	0.496609	0.672666	0.572109	0.698383
gene:Zm00001d009668	2.88987	2.52317	1.56871	3.41225	3.13667	1.61013	1.75652	1.19305	2.14795	4.87193	1.12931	1.3176	1.67105	1.67132	3.58316
gene:Zm00001d009673	7.76386	5.61302	5.22827	5.56177	6.67177	7.76689	4.75116	5.18823	5.47883	7.53729	4.31149	5.0125	4.53591	5.30446	6.48971
gene:Zm00001d009693	2.81969	1.86751	1.22762	2.12865	2.03491	2.66398	1.97933	1.58601	2.1967	2.3827	2.26653	1.86688	1.59928	1.80202	2.17522
gene:Zm00001d009694	28.43	27.4157	48.1087	20.265	28.1554	35.9778	24.4861	44.1049	22.663	39.9722	31.0824	25.5955	32.5934	21.6568	19.0049
gene:Zm00001d009702	2.55472	1.33833	1.05839	1.46014	1.23866	2.02355	1.64094	1.24695	1.93647	1.52606	1.16585	1.16854	1.40236	1.37309	1.63732
gene:Zm00001d009705	0.815591	1.06242	0.958203	0.990488	0.267318	0.677577	2.05463	0.434831	1.3282	0.480996	0.421206	0.927337	0.510303	1.4618	1.49024
gene:Zm00001d009707	0.713277	0.283055	0.584379	0.196286	0.756283	0.417815	0.684642	0.407268	0.682237	0.261661	0.672701	0.253984	0.73449	0.284303	0.838846
gene:Zm00001d009714	29.2108	23.1218	19.7587	21.9214	25.1219	21.9159	15.8901	16.4453	19.3576	19.1617	15.2037	22.6798	15.4431	18.9262	18.5787
gene:Zm00001d009735	0.54329	0.437245	0.451015	0.6117	0.582298	0.286339	0.396556	0.657661	0.451155	0.468362	0.560145	0.382196	0.745839	0.537214	0.655246
gene:Zm00001d009741	0.285274	1.12411	0.343566	1.25646	1.62223	0.458865	0.809688	0.589125	0.557623	0.504217	1.18189	0.514819	0.583131	0.435028	1.49524
gene:Zm00001d009747	9.1914	5.28764	4.72638	7.11666	8.24755	6.7128	6.63748	5.23227	6.3954	7.87395	4.15635	4.80175	5.65808	5.22225	10.6525
gene:Zm00001d009750	1.50446	1.60504	1.15868	2.08134	2.30964	0.692232	1.26966	1.36336	1.46432	1.15153	1.44623	1.77335	1.16176	1.6393	1.76112
gene:Zm00001d009756	12.108	11.9663	8.50144	13.0246	9.65785	7.63941	9.91738	9.26141	11.1236	6.77256	7.9045	12.2587	8.51073	9.92277	9.09702
gene:Zm00001d009757	0.52877	0.563818	0.959648	0.418082	0.931782	0.698338	0.919209	0.536329	1.04746	0.525486	1.02795	0.530896	0.794183	0.757422	0.532954
gene:Zm00001d009762	1.59357	1.8774	1.12421	2.02278	1.2437	2.94351	0.64088	1.04977	1.41464	1.95712	1.2762	1.26949	1.21109	0.748288	1.86886
gene:Zm00001d009775	1.37307	1.91183	2.07693	1.48152	1.83157	1.18531	2.24261	1.36975	1.92892	1.17729	1.31365	2.05443	1.1722	1.5725	1.88266
gene:Zm00001d009783	6.9225	7.70068	5.9845	7.83468	9.67969	4.6492	2.93057	9.13197	5.66397	5.72055	8.15738	10.1313	3.57297	8.39276	4.38488
gene:Zm00001d009795	9.47118	10.3808	6.07365	8.14853	8.99885	7.12765	5.21805	5.94222	7.005	6.0488	11.7951	9.94214	6.31742	7.06731	6.06601
gene:Zm00001d009796	3.12543	3.15226	1.42314	2.17104	5.74207	1.14204	2.88129	1.65371	5.77844	2.26236	0.477511	3.40208	2.91624	0.839585	3.39098
gene:Zm00001d009797	15.0869	15.3904	19.0542	14.5646	15.1814	20.8886	24.664	14.1217	18.4593	21.0137	18.814	15.6377	24.0083	16.0884	20.5621
gene:Zm00001d009803	12.7296	11.1933	4.89553	6.26341	0.002363	5.80437	7.03064	8.47053	7.70296	6.59006	4.50487	1.26143	1.91416	0.00237833	1.911
gene:Zm00001d009820	1.30544	1.50563	0.757865	1.58408	2.36586	0.777928	0.94885	1.28411	0.662854	1.51644	1.24743	0.935765	0.859158	1.30352	1.27435
gene:Zm00001d009835	11.3637	14.4855	9.12704	5.7783	6.93295	7.80706	1.13923	2.89378	2.67051	2.6181	0.779101	14.3827	2.94614	14.2213	1.87104
gene:Zm00001d009840	6.78334	5.57904	4.71032	7.23728	7.72927	4.49283	3.55585	5.19289	4.43325	6.4418	6.06209	6.24399	4.25166	5.06795	5.56735
gene:Zm00001d009844	3.99106	4.55043	5.92103	3.37207	4.5896	5.86604	3.6356	3.33652	3.79939	3.19655	5.62216	5.71791	3.79121	3.90319	3.63803
gene:Zm00001d009858	1102.72	1133.75	1246.83	1054.21	1124.04	1095.57	1048.98	905.501	886.816	834.926	795.213	962.701	657.412	872.342	780.087
gene:Zm00001d009859	2.35639	2.54246	1.33294	3.34651	3.73196	1.98703	1.43157	1.87114	2.15378	2.49634	2.37655	2.44737	2.15006	2.01288	2.85394
gene:Zm00001d009868	25.0006	17.9135	16.3355	14.7943	18.3744	11.6083	11.6672	10.6654	12.4601	13.9416	11.7354	11.2704	10.2333	19.042	16.6874
gene:Zm00001d009881	0.838791	0.731983	0.369168	0.842653	1.14377	0.443792	0.571534	0.524263	0.766767	1.00623	0.988608	0.710752	1.00043	0.686355	1.1479
gene:Zm00001d009883	66.8356	68.0471	48.5767	68.6205	69.9239	56.8742	68.2309	51.7468	73.5911	52.5323	36.1499	54.1129	56.7343	64.8603	70.5356
gene:Zm00001d009902	140.227	108.905	94.412	100.131	121.24	117.967	102.595	95.4349	112.141	113.911	85.8212	123.984	101.351	95.0009	123.603
gene:Zm00001d009908	2.60412	2.38922	3.78065	2.20082	2.5121	1.64596	1.9985	2.01631	1.98464	1.21101	2.66136	1.18259	1.95222	1.84742	2.23346
gene:Zm00001d009912	12.0532	14.6022	12.0062	15.2875	16.9334	9.38551	9.18798	10.3291	12.5194	15.0499	12.8574	12.5122	12.0454	11.5198	12.291
gene:Zm00001d009915	2.041	1.87296	0.630409	2.36909	2.11814	1.23921	1.23705	1.40526	1.52623	1.71691	1.94866	2.01919	1.28369	1.65342	1.86194
gene:Zm00001d009926	0.489528	0.417169	0.270384	0.366836	0.1978	0.503859	0.50633	0.294612	0.422952	0.327109	0.237529	0.517569	0.525096	0.27285	0.292143
gene:Zm00001d009938	2.88401	1.80126	1.73752	2.71178	2.00329	1.50721	2.37929	1.51178	1.23369	1.65174	1.01388	2.04174	2.69295	1.78398	3.59127
gene:Zm00001d009939	1.57686	1.52123	1.12175	1.98796	1.05675	1.8529	2.48134	1.95754	1.90201	1.57081	1.5298	1.81024	2.83669	1.25928	2.32397
gene:Zm00001d009940	1.46606	1.49972	1.805	1.47483	1.56255	1.51443	2.51829	1.03064	1.81794	1.42897	1.24606	1.21771	1.94083	1.32368	2.25247
gene:Zm00001d009941	7.70115	11.9198	8.36887	11.9148	10.6648	6.1534	7.7554	7.56815	7.86794	8.4578	8.36906	12.8679	8.05938	10.2937	9.67179
gene:Zm00001d009948	34.381	29.8866	31.062	26.1913	24.6834	32.2163	18.3668	26.7286	25.4634	23.6278	30.8778	30.8813	24.9077	25.4432	15.6432
gene:Zm00001d009950	24.7297	20.0533	49.988	10.9298	19.0611	26.9716	9.25355	51.7125	13.6139	25.9858	26.3868	22.2474	27.9092	14.7163	10.0664
gene:Zm00001d009952	13.1352	11.6176	14.9982	8.27946	14.9625	7.97539	4.14621	7.97259	6.68287	8.77653	9.46074	10.7803	5.00433	7.44715	9.29176
gene:Zm00001d009960	2.83868	3.14596	2.89402	2.35536	5.39558	2.41855	2.23448	2.56838	1.93846	3.48001	2.6809	2.84494	1.77537	2.16393	2.65068
gene:Zm00001d009961	11.2765	22.238	16.5713	16.146	17.0296	10.9823	20.3438	16.0792	13.8636	13.7035	11.0408	13.2702	9.91654	13.2664	28.5976
gene:Zm00001d009967	5.56859	4.51797	3.31787	5.90618	5.13272	3.23119	4.21905	3.55135	4.47817	4.19079	2.59548	4.65959	4.02916	4.13158	6.59966
gene:Zm00001d009975	0.913301	2.18972	1.47016	3.10449	1.18905	1.78061	4.21107	1.625	2.06191	1.87944	1.54093	1.98266	1.47985	2.26009	2.2405
gene:Zm00001d009985	258.089	365.663	448.184	370.722	338.009	393.111	592.287	396.076	514.431	461.17	525.864	294.043	580.016	436.336	500.49
gene:Zm00001d009993	0.890486	0.605554	1.15968	0.541547	0.484452	0.890665	0.897514	0.757997	0.937947	2.0583	0.994201	0.437594	0.768531	1.22431	1.88542
gene:Zm00001d010005	1.81798	3.09	3.96951	1.03191	0.134296	1.21223	2.48722	2.09054	0.126179	2.33681	2.75927	0.114898	2.44126	2.71428	2.80657
gene:Zm00001d010009	9.33102	8.75654	5.39722	9.97945	7.00871	5.47684	7.28042	4.95468	7.19198	8.21875	4.29225	9.30515	5.66386	8.37607	10.4865
gene:Zm00001d010010	3.71954	2.93682	2.37233	2.89889	2.62519	3.38918	3.1845	2.52531	3.08555	3.05558	1.58459	3.00674	2.47676	2.18382	3.67776
gene:Zm00001d010029	1.2606	1.01406	0.595399	1.55628	1.06606	0.535199	0.70427	0.721967	0.668236	1.04944	1.13707	1.07389	0.554489	0.79997	0.809513
gene:Zm00001d010060	3.62828	2.94813	1.32744	2.72664	2.02768	3.85882	2.93735	2.00894	2.47667	2.41058	2.28396	3.12448	2.27736	2.51079	2.63022
gene:Zm00001d010075	3.63813	2.72879	4.53376	2.13329	3.13922	3.59689	3.28812	2.48125	4.25856	4.80615	5.74777	2.19598	5.33521	2.70973	2.47314
gene:Zm00001d010085	0.791604	0.46969	0.531796	0.663072	0.593885	0.43183	0.958841	0.48125	0.909117	0.643155	0.634842	0.646273	0.804185	0.63899	1.14722
gene:Zm00001d010102	10.8773	0.99255	0.422575	6.70033	1.48948	0.515777	8.24938	1.18866	3.64836	0.750658	1.96389	0.918649	3.95271	8.6959	9.76673
gene:Zm00001d010103	7.97605	11.1249	17.8624	8.09305	12.6717	13.8426	9.55076	10.7123	14.9257	12.9922	11.3149	14.4871	13.3051	6.77455	13.5077
gene:Zm00001d010105	3.61372	0.680568	0.924468	0.751586	0.629161	0.740633	0.800762	0.710503	0.75208	1.38332	0.806956	0.546611	0.851063	0.726157	0.730239
gene:Zm00001d010115	0.303105	0.688855	0.217185	0.45674	0.516599	0.274302	0.331754	0.69959	0.305858	0.55359	0.671336	0.696657	0.168967	0.502532	0.178925
gene:Zm00001d010119	2.0954	0.488784	3.77659	2.69668	3.21096	0.539719	1.22007	2.46161	1.62999	6.51142	3.09281	0.820178	4.40937	6.24194	2.51465
gene:Zm00001d010136	8.75765	5.19785	2.86659	8.13744	7.00835	5.81324	5.91026	3.54982	4.45488	9.80454	3.3162	3.59768	4.23647	4.19377	11.9564
gene:Zm00001d010137	25.3143	23.1695	18.5482	30.7492	28.1801	18.8222	24.0378	18.5818	20.4893	23.8606	16.169	22.7775	16.9284	15.1168	29.7956
gene:Zm00001d010149	13.3592	13.9821	14.7703	15.4818	11.2805	17.0458	13.6219	13.5283	16.0293	14.011	10.8233	13.6276	15.1071	14.0605	15.3219
gene:Zm00001d010154	1.17977	0.836884	0.716645	1.09508	0.76527	1.42323	1.12343	1.30821	1.29205	1.3061	0.493003	0.675225	1.70555	0.502811	1.7266
gene:Zm00001d010162	28.4898	12.3479	14.6505	16.4429	16.7085	19.1647	24.2115	16.0242	32.2591	27.0348	31.0102	17.9728	17.5607	21.2644	25.6369
gene:Zm00001d010168	5.65164	4.33488	3.41655	2.46923	3.88881	4.57343	3.23853	4.70893	3.78628	5.41737	4.06184	3.61199	3.52043	4.24531	5.47766
gene:Zm00001d010173	3.2862	2.52759	2.06831	3.33992	3.52778	2.34443	2.80691	2.31029	3.01241	3.06203	1.67018	2.39481	2.90211	2.79301	3.96464
gene:Zm00001d010175	79.5444	64.8775	94.6828	81.4341	57.4469	82.0568	121.041	46.9157	67.4514	105.431	83.4617	34.3527	52.4618	81.151	131.285
gene:Zm00001d010183	20.1039	19.7315	35.015	18.7578	26.8526	16.5927	12.0271	50.1255	14.659	22.2349	21.5344	23.1792	31.4752	22.5243	18.3394
gene:Zm00001d010191	3.77017	1.32904	0.495765	3.52325	2.15665	0.423082	1.53108	1.77903	0.633465	0	0.565	2.59116	0.42499	2.66598	3.17718
gene:Zm00001d010196	2.6075	2.12488	1.8658	1.86014	2.07469	2.26264	2.88953	0.990334	2.35836	2.18772	1.68541	1.6364	3.12525	2.00473	2.05641
gene:Zm00001d010197	58.5155	43.0653	40.1749	46.8941	46.6305	50.7016	61.5761	40.449	44.1895	43.1837	37.2426	41.7253	43.4289	43.6391	59.3958
gene:Zm00001d010201	19.8859	12.9382	15.8375	11.4614	11.8154	20.4739	9.92512	20.4597	16.8727	13.9762	27.4756	15.3866	21.53	23.1703	7.94859
gene:Zm00001d010202	1.1702	1.00086	1.01513	0.709207	0.932769	0.807661	0.529581	1.05829	1.08289	0.911373	1.22436	0.838175	1.42972	1.50932	0.599635
gene:Zm00001d010204	2.69417	3.12651	1.66005	2.7334	2.5913	1.9858	3.89556	2.37288	2.85264	2.45886	1.7201	1.82369	3.00994	3.16101	4.83319
gene:Zm00001d010206	1.40295	0.888222	0.496736	1.40237	1.54882	1.19063	0.595267	1.13533	0.831304	1.096	0.856421	0.909851	0.864519	0.841469	0.884068
gene:Zm00001d010214	29.5256	24.3032	29.4658	27.7468	29.762	43.7638	33.1915	24.7174	30.5981	34.6466	35.0547	25.0553	35.3416	26.4712	32.6655
gene:Zm00001d010218	0.700479	1.00443	0.991866	1.07228	0.636784	0.889472	0.654218	0.790993	0.797215	0.729146	0.690144	0.587034	0.121048	5.36988	1.48969
gene:Zm00001d010222	1.15426	0.728612	0.294136	0.461495	0.325612	0.796285	0.843313	0.674075	0.443985	0.398139	0.31948	0.481598	0.705227	0.393873	0.631579
gene:Zm00001d010225	3.39429	2.64074	1.51365	3.22406	2.8341	2.19044	2.71317	2.21247	2.34117	2.97564	1.71854	2.33427	1.80931	2.6668	3.86962
gene:Zm00001d010227	26.7027	22.1545	14.2877	27.5737	29.6478	22.0688	19.8625	14.3856	24.6384	22.7227	21.6941	24.4388	20.0025	21.374	19.0381
gene:Zm00001d010233	0.460761	0.368828	0.636813	0.342142	0.623378	0.346372	0.546157	0.550011	0.599215	0.336747	0.4708	0.248877	0.500863	1.09036	0.343699
gene:Zm00001d010234	0.863788	1.30879	1.60706	1.49098	1.47301	1.0456	0.728151	0.772097	1.69789	0.11479	1.75493	1.18006	1.65926	0.15613	1.30164
gene:Zm00001d010251	17.0394	20.4886	17.3	21.4049	21.7821	12.8856	11.6637	16.4724	14.8596	17.6159	14.9829	19.3519	14.6119	18.1217	17.4177
gene:Zm00001d010266	6.31888	6.98663	7.66427	7.89018	7.49863	6.00715	8.94018	7.33717	6.7008	7.70927	7.97612	7.71314	7.25293	8.2908	5.12357
gene:Zm00001d010270	1.53972	0.429096	0.557586	0.43622	0.965205	1.16676	0.544107	0.667428	0.751659	0.772066	0.718125	0.528324	0.658474	0.532956	0.676919
gene:Zm00001d010278	1.24604	0.974523	1.15148	1.2267	1.81767	1.20898	1.04347	1.27088	1.93158	0.921025	1.30138	0.928369	1.20168	1.29005	0.737296
gene:Zm00001d010319	3.22447	5.01926	2.54076	4.31208	3.98329	2.77217	2.31576	3.20167	3.47661	3.7877	3.58634	4.95763	3.02545	3.66187	2.87624
gene:Zm00001d010321	49.1986	27.4464	19.2848	71.6723	33.9357	26.4265	33.8466	23.8387	21.0933	48.123	17.1464	25.2988	25.5227	29.7951	30.5203
gene:Zm00001d010327	1.82024	1.64757	2.34485	1.46762	2.26238	1.67319	2.32203	1.50855	2.1397	2.08417	3.59296	2.52622	2.65518	1.97384	1.97592
gene:Zm00001d010329	8.39111	6.44656	2.79651	8.99444	6.25236	5.24072	4.03653	4.72029	5.09039	6.95741	4.8871	5.91597	5.50619	6.4382	5.6084
gene:Zm00001d010336	1.1837	2.21579	2.35986	1.94512	1.2879	1.5013	2.02266	1.66957	1.92283	1.68358	1.89447	1.6842	2.71252	1.90676	2.4785
gene:Zm00001d010340	2.35242	1.34868	1.0556	1.17552	0.523746	2.90707	1.94599	1.76589	0.173232	3.03737	1.86479	2.24353	1.1443	0.784606	0.773861
gene:Zm00001d010341	9.93024	11.4456	8.89808	10.89	11.7709	8.45785	6.71342	9.05383	8.09324	7.88852	9.96375	10.6453	7.46014	9.08709	8.74379
gene:Zm00001d010352	13.4455	5.61049	5.57875	4.81235	13.0246	8.25658	8.60646	12.1868	13.0846	3.12238	13.9579	7.43266	8.89933	5.60867	3.81038
gene:Zm00001d010355	7.70388	3.59102	4.45521	5.73142	4.09388	6.53287	4.36309	3.92715	4.11938	6.11876	4.22339	5.55682	5.5172	4.31763	7.24151
gene:Zm00001d010368	22.4828	29.6321	30.4238	21.5399	30.9783	20.3692	20.504	32.7076	26.0223	23.0945	28.3253	23.0545	22.625	22.2553	20.357
gene:Zm00001d010375	92.6795	157.078	87.6079	120.215	76.2912	117.21	176.03	117.205	109.521	54.0831	133.949	142.164	120.377	132.727	82.2495
gene:Zm00001d010381	7.81579	5.18197	8.05754	5.03162	9.75118	7.59661	5.49108	7.00253	7.63355	8.88305	7.54421	5.96788	8.06546	7.10107	5.7626
gene:Zm00001d010393	1.41507	1.63157	0.609807	2.29576	1.38457	1.24155	1.2279	0.945905	1.3304	1.40031	1.32034	1.28258	1.50732	1.24754	1.53003
gene:Zm00001d010399	171.759	157.004	165.389	141.387	139.617	216.818	218.292	159.26	211.059	234.01	210.335	137.412	248.814	190.009	195.602
gene:Zm00001d010406	0.55569	1.86404	0.073369	0.701409	0.315865	0.680403	1.08878	0.361291	1.49987	0.317107	0.991086	1.50354	0.47781	1.78013	0.0407147
gene:Zm00001d010411	2.12608	1.5977	1.67817	2.92879	2.12117	1.2455	0.967363	0.959913	1.97083	1.68673	3.02577	1.95502	1.12981	1.50402	1.47535
gene:Zm00001d010413	19.6691	23.0349	13.617	26.3887	20.8763	10.8728	12.5497	12.9487	15.38	15.256	15.344	22.0126	11.3738	17.671	17.9818
gene:Zm00001d010426	0.419512	1.30166	1.10692	1.9407	1.35941	0.218302	0.214794	0.620316	1.77025	0.62136	2.445	2.5417	0.891775	1.6226	0.741986
gene:Zm00001d010428	0.525895	0.73778	0.406565	0.677866	0.501223	0.359176	0.199594	0.475134	0.353582	0.378169	0.510878	1.12229	0.271508	1.37504	0.250541
gene:Zm00001d010443	2.84524	1.76126	0.697901	2.04742	1.87612	1.77443	1.70693	1.47641	1.25089	2.08197	1.36809	1.66278	1.61763	1.52896	2.82808
gene:Zm00001d010463	0.141099	0.195397	0.357122	0.146468	0.277609	0.265293	0.279767	0.189806	0.235439	0.339473	0.46356	0.182266	0.244186	0.143875	0.162718
gene:Zm00001d010482	1.24774	1.19628	1.28312	1.68036	2.38704	1.13119	0.935081	1.14319	1.15839	1.61994	1.09722	1.61672	0.946667	1.37492	1.31107
gene:Zm00001d010488	2.53896	1.94614	2.58962	1.51729	1.96433	2.78734	1.78472	1.81047	2.10147	1.55502	1.60819	2.08095	1.71397	1.39335	1.8964
gene:Zm00001d010507	9.27518	6.97764	4.44686	7.6569	7.06987	8.50075	7.22864	5.99775	3.64274	5.69356	5.13489	6.91756	4.88096	5.94313	8.61479
gene:Zm00001d010529	161.08	110.157	358.263	39.3907	111.912	189.164	41.6799	332.291	163.254	135.725	191.004	116.763	155.326	50.6188	19.9221
gene:Zm00001d010530	18.7793	19.2875	25.0847	13.9378	17.5967	19.1364	10.3294	24.6622	13.5338	17.795	20.7839	18.4521	18.6615	13.6871	10.5217
gene:Zm00001d010564	0.95009	0.616487	0.618254	0.693799	0.76803	0.758077	0.979705	0.822444	1.08463	1.30355	0.717033	0.561706	1.25045	0.835542	0.668927
gene:Zm00001d010576	0.662368	1.13466	0.445947	1.20915	1.15534	0.896069	1.03546	0.590746	0.7644	1.28525	0.985251	1.35425	1.09052	0.737758	0.992152
gene:Zm00001d010586	136.668	139.264	160.612	115.157	117.987	159.686	131.037	154.833	150.105	170.501	161.491	119.887	192.851	158.125	200.395
gene:Zm00001d010588	475.431	613.919	566.358	620.906	418.76	381.51	718.668	416.721	410.395	230.792	378.751	662.351	385.234	474.413	421.442
gene:Zm00001d010599	6.4471	3.12688	2.76321	3.2772	3.52507	4.90618	3.38485	3.22322	3.16169	3.10397	3.59049	3.79743	2.5616	3.10835	2.82336
gene:Zm00001d010601	0.536883	0.635112	0.257433	0.326444	0.141412	0.084223	0.733669	0.192822	0.685685	0	0.321609	0.387589	0.582194	0.426899	0.514071
gene:Zm00001d010602	21.7222	21.8235	20.7724	17.3917	19.1039	24.846	17.2613	19.8782	19.6022	18.7702	31.5206	24.5634	22.8504	19.3655	13.2296
gene:Zm00001d010603	27.033	11.9764	10.2372	13.3518	24.1594	11.1057	18.6344	16.4137	9.86822	9.89795	16.4722	6.80648	16.7738	22.8919	22.647
gene:Zm00001d010604	30.2582	22.3169	14.4949	20.6962	25.6636	24.6888	21.9424	19.7252	17.2871	20.3849	17.3038	18.2989	15.9562	23.9227	23.1562
gene:Zm00001d010606	6.32433	8.30881	7.70559	8.28897	5.93701	6.77089	2.59932	6.67358	9.20929	7.65491	10.7533	10.6609	5.76818	5.31194	2.73266
gene:Zm00001d010615	9.99582	11.8728	10.2198	10.8454	16.4901	10.4704	5.0606	5.75676	6.33564	9.53748	5.21402	0.000359	1.5627	12.215	6.61775
gene:Zm00001d010620	2.22356	1.2004	1.29558	1.51826	1.1609	1.93646	1.46858	1.46034	1.31477	1.51859	1.07485	0.984382	1.3204	1.33785	1.79677
gene:Zm00001d010625	0.789299	1.13592	0.661594	1.29409	0.904502	0.442536	0.556829	0.56768	0.775378	0.765802	0.762693	0.854026	0.686538	0.743241	0.916679
gene:Zm00001d010635	26.0962	25.485	27.9705	24.6551	29.6782	28.5191	49.3972	27.7656	28.2432	33.8889	25.362	25.8044	35.7649	28.6204	48.4507
gene:Zm00001d010640	45.2418	18.9624	18.8467	23.2398	22.3294	39.9814	33.1807	20.4751	25.7875	36.2466	34.3834	18.2931	33.4444	24.6851	32.7734
gene:Zm00001d010646	4.01554	3.91329	4.51543	5.42262	5.26861	3.12921	2.41331	2.49303	4.79673	4.83213	2.82295	4.20281	3.07171	2.87999	3.59215
gene:Zm00001d010667	1.47772	2.99389	2.10627	2.45273	1.98729	1.66958	3.62431	2.23154	2.74685	2.13274	1.56803	1.56819	1.79154	2.42788	3.37984
gene:Zm00001d010671	1.45873	0.441507	0.253671	5.67153	10.3173	0.25041	0.110152	0.546553	0.262972	6.04415	0.450752	0.417508	0.6816	0.327016	5.15141
gene:Zm00001d010678	9.00521	5.47483	5.10541	6.10591	5.84443	7.98921	7.62375	4.9977	5.54267	5.49094	5.76702	6.4169	6.22606	5.49052	7.26434
gene:Zm00001d010684	1.78656	1.74615	2.46062	2.32319	2.84746	1.70212	1.95388	2.20589	1.83621	2.01564	2.5075	1.78121	1.70345	1.86437	1.62103
gene:Zm00001d010700	1.12751	1.29181	2.17366	1.59148	1.5803	1.35592	1.38875	2.41304	1.42662	2.00481	1.84526	1.04068	1.66248	1.34677	1.50496
gene:Zm00001d010715	4.50691	8.47502	4.77244	10.7878	7.54605	2.30516	2.13215	5.30141	4.87052	5.09197	3.38195	8.33523	4.81721	5.30269	5.0493
gene:Zm00001d010719	4.19416	3.31642	3.90988	4.66807	6.13201	3.29439	2.40978	3.07215	3.14417	4.59043	4.03316	3.29035	2.8483	3.70668	4.2144
gene:Zm00001d010724	20.1806	24.4599	21.6758	28.9917	22.4728	20.1033	37.7568	20.6088	30.0045	30.8831	20.4168	36.6156	26.0806	30.0523	26.5829
gene:Zm00001d010725	1.5362	1.39247	2.15568	1.0888	1.0963	1.52376	1.03948	1.77229	1.46796	2.27162	1.84668	1.67384	1.93894	1.19499	0.839944
gene:Zm00001d010727	8.25236	9.14109	5.98638	8.63811	8.86607	6.28574	1.69	7.47093	7.74593	3.99077	6.42498	10.4524	4.6085	9.13233	2.94577
gene:Zm00001d010728	0.666029	0.693622	0.848983	0.417265	0.327402	0.726035	0.381568	0.317835	0.665475	0.753006	0.853348	0.578377	0.803258	0.595631	0.775481
gene:Zm00001d010731	4.4913	1.98722	2.53376	2.78662	3.27557	4.25411	2.4305	2.36123	2.57797	3.24066	2.55741	2.24801	2.89142	2.69455	3.06572
gene:Zm00001d010738	2.0739	4.01233	3.42297	1.66522	3.20293	3.64796	2.98433	2.48259	2.93487	1.91728	3.88108	3.58442	0.970404	2.31	3.16653
gene:Zm00001d010751	241.499	142.877	233.983	209.138	242.13	323.747	263.557	293.665	275.918	342.076	357.554	229.391	287.493	300.643	306.229
gene:Zm00001d010759	7.50985	3.5376	3.39168	3.6417	5.05251	5.87018	4.23612	2.88563	3.18399	6.96347	3.29613	2.52339	4.30745	3.35344	11.2761
gene:Zm00001d010783	13.6404	10.292	8.39217	11.13	9.44545	10.5939	12.4097	8.30903	9.83905	8.90732	7.2157	9.89981	8.30323	10.401	12.4797
gene:Zm00001d010785	0.820472	0.819681	1.02256	0.701221	0.835371	1.11115	1.06317	0.985324	0.991042	1.64904	1.13072	0.667048	1.06005	0.927602	1.05223
gene:Zm00001d010798	11.6774	16.17	17.0137	15.2245	13.4692	16.0304	22.8408	16.7813	18.7303	24.851	19.8238	15.0457	26.9924	17.5585	23.0671
gene:Zm00001d010800	3.16933	6.25456	8.84991	6.4218	6.37855	6.62048	5.59313	5.58744	6.64117	4.54016	7.24923	5.80258	7.80348	10.4568	5.4342
gene:Zm00001d010812	10.7618	7.60482	9.00012	11.2967	6.59443	6.69224	13.4318	7.30852	15.6306	6.50231	5.06529	5.96416	5.77542	10.9698	10.9326
gene:Zm00001d010814	10.2866	15.1896	15.7469	21.41	13.6849	15.9237	21.2211	16.8696	15.3871	14.6981	27.4579	19.3193	15.108	15.2994	16.8108
gene:Zm00001d010816	3.29597	3.76232	2.28233	3.48333	3.744	2.6129	1.80917	3.15156	2.79848	2.51412	3.54805	3.79278	2.22725	3.01414	2.37931
gene:Zm00001d010825	30.0069	24.1412	15.2179	22.6865	24.2691	22.4802	20.4989	16.251	19.9809	18.1556	16.3419	23.6397	15.719	20.0286	22.2931
gene:Zm00001d010828	3.47032	1.76773	2.1508	1.84057	1.76934	3.99977	1.99469	3.23908	2.01309	2.89838	3.42048	1.994	3.02657	2.35671	1.46965
gene:Zm00001d010849	0.723794	0.738127	2.14813	0.593351	0.820895	1.01063	0.231747	1.42644	0.607821	1.27034	1.35269	0.881723	0.704987	0.553341	0.239733
gene:Zm00001d010859	10.4055	15.6811	10.2401	16.5389	15.3302	8.74526	9.43096	12.3631	13.3194	15.7183	9.35951	15.7817	10.7232	13.4389	20.0128
gene:Zm00001d010870	0	0.036466	0.015073	0.028513	0.0146593	0.0988437	0.00645	0.0118673	0.0355833	0.96805	0	1.46136	0.0403993	0	0
gene:Zm00001d010887	8.63843	10.7402	7.1918	10.6005	10.7567	6.96482	5.31971	7.60177	7.51368	6.80319	7.86038	9.96141	6.23678	8.57106	6.91031
gene:Zm00001d010894	0.445227	0.296065	0.184136	0.526136	0.48406	0.273284	0.324538	0.199654	0.287346	0.377474	0.356081	0.672752	0.416464	0.379464	0.309254
gene:Zm00001d010945	4.75172	8.65414	9.11745	8.302	7.99078	7.17627	10.0373	7.48229	8.2164	6.75694	9.37994	7.74274	6.72779	9.807	8.04205
gene:Zm00001d010958	13.5433	10.6849	9.75319	9.48824	9.92279	13.524	7.59778	12.5161	10.9378	11.337	8.68213	11.3375	5.18845	12.284	12.0195
gene:Zm00001d010965	1.93545	2.90675	3.53993	2.65046	2.04568	4.25031	2.17882	3.52532	3.58524	3.80495	3.80508	2.47794	4.76445	3.03896	5.11255
gene:Zm00001d010974	31.6901	32.0785	24.3142	29.429	26.917	24.6379	24.2809	23.6152	24.8895	23.5998	26.2069	31.5897	25.3234	24.208	18.7073
gene:Zm00001d010975	4.00674	2.58705	3.2028	4.07358	3.1098	3.81968	4.31229	2.14159	3.47568	4.23344	3.65359	3.80623	5.26038	3.00513	3.33469
gene:Zm00001d010976	9.54461	6.61413	3.90102	6.54136	6.88526	8.24832	3.87211	5.6311	5.68233	5.59612	4.16943	4.77821	4.66795	6.30213	6.95264
gene:Zm00001d010987	45.2656	43.3707	20.3485	46.8236	43.6976	34.9803	31.429	32.8277	36.531	29.8797	22.7317	38.0823	30.4227	34.2324	44.557
gene:Zm00001d010988	1.39688	1.1643	0.852586	1.34328	0.75855	0.740974	0.486008	0.581157	1.16597	0.339958	0.310312	1.70558	0.606346	1.06884	1.29525
gene:Zm00001d010997	3.00361	3.06561	2.86995	3.28178	3.46402	2.03763	1.67665	3.1898	2.31825	3.20149	2.45892	2.6892	1.93762	2.40305	2.75629
gene:Zm00001d011004	20.7384	22.7612	13.2174	26.2497	24.175	15.9579	21.6295	20.5094	18.6459	22.9918	15.0622	20.2663	14.5742	21.6572	24.9357
gene:Zm00001d011006	4.94696	5.66375	7.31377	4.71388	7.06397	5.45541	5.8928	8.25044	5.91655	5.14407	5.62659	5.69877	4.59341	5.57557	5.1936
gene:Zm00001d011013	40.4297	35.7549	22.2044	40.6925	27.1639	33.4088	43.0433	32.2039	31.9396	22.3388	36.2091	38.5338	35.2586	41.6192	27.2371
gene:Zm00001d011023	3.54907	3.10116	4.05484	4.12174	4.61028	4.09213	5.73453	3.44325	6.75687	6.48342	5.43257	3.12902	6.40179	4.46922	7.02769
gene:Zm00001d011037	8.37858	4.45332	4.85069	4.66424	5.17023	6.18634	4.88207	3.83102	4.01096	4.71055	4.53165	4.90888	3.96331	3.8154	4.07156
gene:Zm00001d011038	8.30371	7.81747	5.63727	9.31265	10.4667	5.93231	5.01596	7.31394	6.43506	7.41466	6.17039	8.04005	5.30226	6.88853	6.95401
gene:Zm00001d011048	1.07664	2.05933	0.939705	1.46444	3.36038	3.63238	3.93579	2.57162	1.71288	2.05517	1.58623	2.66354	2.42959	3.82141	0.626742
gene:Zm00001d011056	0.719127	0.745757	2.23444	0.446943	1.42255	0.938768	0.261282	1.31298	0.726332	0.827154	1.50959	0.473059	0.790414	0.64484	0.267405
gene:Zm00001d011076	31.2213	35.39	32.1493	27.6156	28.039	19.7763	40.3966	21.6877	36.9286	39.593	45.0588	26.6699	33.4787	34.8803	35.6047
gene:Zm00001d011078	6.86381	3.66164	2.47729	3.73725	3.42197	5.63527	2.44105	2.97105	3.1072	3.64382	3.26823	3.23414	3.05386	3.22262	2.98146
gene:Zm00001d011081	759.896	675.482	811.606	669.384	757.871	688.963	599.651	666.583	650.692	628.681	657.165	767.062	538.045	613.234	645.904
gene:Zm00001d011086	2.25838	6.05575	3.83548	6.46632	7.79156	3.25678	2.46429	4.14887	4.53185	7.59786	2.52794	5.0187	7.09163	5.63557	7.11835
gene:Zm00001d011094	1.02474	2.85185	2.35715	1.39202	0.949603	1.71571	0.00607967	1.0344	1.95017	2.2558	2.27618	1.14549	3.15816	1.57248	2.02067
gene:Zm00001d011096	5.38938	3.26465	3.96563	5.42917	4.70811	4.95139	5.52421	3.29857	4.48876	7.37007	5.67819	3.38971	5.81122	4.60751	6.37906
gene:Zm00001d011097	4.3923	2.47937	3.85423	4.06597	2.28896	3.82073	7.58293	2.12221	3.0816	4.7232	2.18546	1.94232	2.75934	2.54514	8.05956
gene:Zm00001d011101	0.565889	0.395886	1.95219	0.693599	0.484038	2.49322	0.677827	1.43894	0.339514	0.396159	2.66508	1.53847	0.533975	3.16564	0.67804
gene:Zm00001d011103	46.5859	28.6857	28.3949	42.4545	53.2281	3.46955	22.8731	1.66306	1.60753	56.8665	34.7373	39.2689	19.4086	46.4209	43.8475
gene:Zm00001d011118	2.14701	2.70257	3.95482	1.75933	3.40256	1.79227	2.14104	2.84589	2.52767	3.26594	3.57763	2.26666	3.42446	3.04046	3.07768
gene:Zm00001d011130	58.9967	40.525	30.7211	47.8666	49.8605	43.5001	40.2441	34.6275	41.3873	34.3587	35.7135	47.8363	28.4633	43.5774	39.8803
gene:Zm00001d011133	6.09665	6.06979	6.75442	6.05791	3.95597	8.35556	12.5184	5.95962	10.5252	11.6477	9.61259	5.09489	14.0975	7.74651	8.52387
gene:Zm00001d011134	6.81925	7.45076	8.15312	7.13494	7.02675	8.11795	12.1429	8.00538	9.84211	8.08742	8.33249	8.32817	11.6162	7.72284	9.75606
gene:Zm00001d011139	26.8735	25.3807	17.3609	32.0902	25.5095	16.2943	18.3145	18.0696	23.4554	25.598	15.5956	22.8672	17.7185	26.3616	29.7673
gene:Zm00001d011140	2.71297	2.59074	2.53561	3.64962	3.51706	1.37512	1.47975	2.40239	2.29864	2.69689	3.28449	3.12201	1.97824	2.43573	2.39714
gene:Zm00001d011152	15.5304	16.0067	13.3264	15.4396	15.7123	16.2726	15.5416	14.9786	16.3803	15.4402	7.4513	11.1234	18.5729	22.8126	26.1082
gene:Zm00001d011174	11.1561	8.6261	8.74962	7.49587	9.84031	7.51196	11.1611	7.56833	8.35103	8.19288	6.88411	9.00657	9.94666	7.39922	11.7407
gene:Zm00001d011183	0.670517	0.921888	1.17149	0.851435	0.850213	0.60083	0.816008	0.549458	1.0883	1.04083	0.783279	0.905767	1.29238	0.871935	1.28277
gene:Zm00001d011189	1.87808	8.5455	3.77992	5.14626	2.35457	1.27496	2.97432	5.07748	2.82916	2.00671	5.66966	7.86329	2.66688	6.17647	1.51982
gene:Zm00001d011208	5.13503	10.2817	2.03513	9.58035	8.51888	2.57498	4.11763	2.74823	2.07616	2.92398	7.55633	7.00866	3.78563	5.59255	3.19697
gene:Zm00001d011217	16.6361	1.20663	12.3274	5.68143	1.12484	16.2254	17.6323	5.97125	2.19983	2.04658	2.09131	7.25847	9.78003	1.90356	0.868081
gene:Zm00001d011220	20.7012	24.7956	27.4955	22.2911	25.721	16.7987	15.5552	22.2889	19.7944	18.2239	22.9215	26.1474	20.0563	20.9975	17.7091
gene:Zm00001d011226	2.34904	1.16164	0.986155	1.70653	1.64646	2.04433	1.18506	1.12238	1.2985	1.74133	1.03405	1.19633	1.44354	1.19552	2.07956
gene:Zm00001d011228	15.9531	11.215	9.9603	12.5843	12.0058	14.1348	18.5404	13.8388	15.8902	13.4009	14.5086	13.4807	14.5271	18.8911	11.4013
gene:Zm00001d011237	0.199497	0.717365	0.541937	1.8395	0.78482	0.475996	0.601076	0.711812	0.655137	0.495905	0.293311	0.746056	0.31974	1.61824	0.313906
gene:Zm00001d011239	7.78228	4.35565	4.53484	4.85164	5.09985	9.03156	5.5154	5.12456	4.47951	4.82333	4.2428	5.15857	4.38825	4.48633	7.01254
gene:Zm00001d011246	1.07751	0.589323	0.823398	0.993113	0.73872	0.942585	1.25605	0.851134	1.1054	1.02448	0.803862	0.52966	1.04211	0.76275	1.05266
gene:Zm00001d011255	1.47916	1.42545	0.597417	2.08479	2.44878	1.07291	1.22321	1.39153	1.49653	2.53541	1.25053	1.6229	1.19742	1.37889	2.59856
gene:Zm00001d011259	3.71555	4.65463	3.2757	6.10029	3.70499	2.95384	6.70055	2.5042	2.53203	1.87512	1.61641	4.37916	3.27676	2.87281	5.7349
gene:Zm00001d011276	13.4719	15.4077	22.9031	10.774	21.3312	28.3287	16.2229	25.5585	22.5819	42.1649	38.4265	21.953	39.0063	28.483	9.99041
gene:Zm00001d011278	29.4611	37.8795	30.1177	52.9476	41.7502	27.8999	29.3392	39.0479	30.7999	37.0956	32.6256	43.3581	29.8753	38.9605	33.4216
gene:Zm00001d011283	7.46948	7.39113	3.51824	8.61147	9.27646	5.51067	4.99645	6.3357	5.80395	8.07229	3.73558	5.7701	4.34005	7.40302	8.22857
gene:Zm00001d011288	6.03765	6.21546	2.66291	6.91552	4.58933	5.46165	5.24106	4.42093	6.57111	4.29134	4.51852	6.09488	4.55222	5.69735	4.31577
gene:Zm00001d011302	20.4248	13.4186	11.2031	12.3125	12.6876	18.4651	14.1221	12.1982	12.2256	12.8319	12.9797	12.4008	11.2378	12.0718	14.1024
gene:Zm00001d011309	20.8129	17.4607	11.4118	20.4392	21.5167	17.7704	18.0079	14.4716	15.1293	15.1756	11.7377	15.9908	12.9846	16.0562	17.8725
gene:Zm00001d011315	1.73445	2.08964	2.1031	2.4744	1.23577	1.73486	6.28181	1.94244	3.54042	2.86182	0.838412	3.34515	1.14333	3.20783	3.14815
gene:Zm00001d011319	0.233057	0.169063	0.0537087	0.418475	0.149734	0.160077	0.786542	0.168522	0.606843	0.345023	0.121963	0.220973	0.130745	0.550689	0.535119
gene:Zm00001d011330	8.78142	10.2297	6.06131	9.5351	11.0634	7.03934	4.99269	9.402	7.35812	7.68811	8.10138	9.64889	5.4609	9.09498	9.19929
gene:Zm00001d011357	1.94507	1.08895	1.35088	1.00858	1.05095	1.85349	1.79452	1.06478	1.26093	1.26081	1.17577	1.16731	1.52664	0.91456	1.60593
gene:Zm00001d011373	7.97888	2.74852	2.21579	2.33232	3.4982	4.13884	2.93678	2.67296	3.00477	4.66911	3.54097	2.59362	3.90667	2.66477	3.60809
gene:Zm00001d011377	2.52236	1.78987	1.04809	1.92899	2.03918	2.34842	1.6256	1.34869	1.79004	2.03497	1.39687	1.20049	1.7237	1.29564	1.6844
gene:Zm00001d011393	0.525095	0.516765	0.415472	0.911888	0.602886	0.516906	1.59677	0.690426	0.994825	0.496582	0.310528	0.832821	0.392319	2.1941	1.70593
gene:Zm00001d011396	90.8883	105.688	106.028	122.041	84.6159	80.0681	175.58	104.141	119.111	61.7951	67.7997	104.251	81.3213	150.241	169.31
gene:Zm00001d011413	4.14221	3.11416	2.19458	4.3526	4.92624	3.34596	4.16457	3.11851	3.69645	5.35018	3.33872	3.514	3.84438	3.90621	3.45631
gene:Zm00001d011414	0.424471	0.305584	0.44283	0.213431	0.179137	0.0989593	0.286924	0.356277	0.294385	0.445802	0.101427	0.679356	0.100115	0.315009	0.145137
gene:Zm00001d011427	5.2492	3.92969	2.60089	4.4675	3.80144	2.205	2.99116	2.67388	2.82391	4.12723	2.76992	3.17225	2.77664	2.92374	4.29352
gene:Zm00001d011429	4.54393	4.23092	5.4821	4.13596	4.26294	9.01949	7.79836	4.49594	9.04353	5.95216	7.93795	5.80301	6.48383	10.586	7.16595
gene:Zm00001d011459	2.26338	3.06234	2.33432	3.38042	2.93573	1.94855	4.27418	1.94222	2.50244	2.2652	1.70135	3.32376	2.02469	2.45855	4.75571
gene:Zm00001d011461	0.721993	0.885462	0.236843	1.32227	0.582126	1.11491	0.621134	0.465658	1.70781	0.384005	1.85313	2.33595	1.51858	1.58039	0.321598
gene:Zm00001d011463	7.38471	10.6572	11.0732	7.13918	8.35154	7.82748	5.13638	7.80242	8.1703	7.95946	11.5926	10.7602	12.6006	8.31719	4.85343
gene:Zm00001d011473	0.590855	0.612497	0.843719	0.34707	0.603396	0.426475	0.630415	0.812945	0.434261	0.583639	0.48422	0.444638	0.365689	0.48672	0.616554
gene:Zm00001d011477	29.1537	24.8343	15.4772	52.8307	74.2732	10.1747	9.51247	15.0982	24.494	61.9512	28.7215	29.5653	20.3761	27.0139	67.1282
gene:Zm00001d011486	0.753771	0.316307	0.355547	0.581652	0.352322	0.442984	0.446637	0.735642	0.46191	0.406329	0.339672	0.379225	0.317193	0.445793	0.559126
gene:Zm00001d011500	2.24901	1.63228	1.31931	2.4721	1.66002	1.37923	2.03603	1.54155	2.17482	2.08297	1.22416	1.90156	2.79616	1.7713	2.62906
gene:Zm00001d011503	0.402972	0.238086	0.563718	0.313646	0.342949	0.363526	0.738411	0.405382	0.528283	0.631591	0.701269	0.246009	0.750672	0.561601	0.745039
gene:Zm00001d011512	26.6917	28.9193	19.0873	26.3346	24.5016	17.5955	16.2251	20.8967	23.7967	19.7625	18.0475	26.8398	26.4648	27.9009	22.7446
gene:Zm00001d011527	63.5521	43.4834	52.9658	47.1723	47.041	66.4395	52.6249	48.57	48.4149	50.2517	48.4665	48.2262	34.2346	53.0858	46.3504
gene:Zm00001d011532	4.2595	4.48632	4.45158	4.58207	5.13464	2.94892	3.02235	3.61797	3.88909	3.89561	4.71288	4.73112	2.89228	3.94824	3.78966
gene:Zm00001d011534	45.1592	29.156	30.3769	32.1035	26.7369	33.1129	25.051	36.2263	52.8934	23.7135	30.7728	40.1132	45.0158	44.136	43.3106
gene:Zm00001d011536	66.3089	105.755	92.3113	94.7088	91.2219	88.8634	112.868	84.8521	88.1851	72.6853	99.8031	84.637	88.175	88.761	73.9289
gene:Zm00001d011558	1.43801	1.46807	1.43457	1.67771	0.973763	1.33062	1.43676	1.36133	1.39848	1.82835	1.43346	1.29418	1.52256	1.56438	2.09656
gene:Zm00001d011562	0.867987	0.316525	0.374952	0.437558	0.378455	0.794446	0.486293	0.259082	0.076647	0.43533	0.524715	0.296582	0.537728	0.437805	1.03648
gene:Zm00001d011569	3.60066	2.43477	3.36461	2.49322	2.70003	4.86869	4.09062	2.13516	5.06031	5.26759	3.37521	2.55198	3.80526	2.68094	3.88548
gene:Zm00001d011570	2.22673	1.65255	2.26209	1.83221	1.75459	1.40545	1.69205	1.78123	2.17078	1.97534	1.77705	1.59837	1.62876	1.82538	1.5891
gene:Zm00001d011572	0.596961	0.610946	0.516976	1.10227	0.683701	0.494588	0.522647	0.640123	0.696615	0.815206	1.1397	0.924192	0.879158	0.880036	0.722442
gene:Zm00001d011578	10.8706	22.4714	15.9988	10.5951	15.9381	13.6321	11.9651	16.0475	16.6515	9.50543	14.1053	17.9898	13.1734	17.3691	11.8908
gene:Zm00001d011580	0.675072	0.465522	0.272353	0.407566	0.177545	0.903278	0.682696	0.428505	0.52937	0.47961	0.520881	0.51717	0.396594	0.434044	0.573918
gene:Zm00001d011588	4.92846	3.16242	2.19784	3.99409	3.87108	5.20661	2.23176	2.73069	2.86209	3.67159	2.44153	3.96002	2.02227	2.8485	5.2182
gene:Zm00001d011589	203.279	240.221	315.396	242.021	270.638	318.544	364.312	346.384	301.191	304.659	331.43	245.659	327.875	250.955	277.375
gene:Zm00001d011601	0.337183	0.0311313	0	0.182448	0.035185	0.505893	0.181111	0.110168	0.141297	0.345589	0.0668693	0.160587	0.112728	0.013241	0.433032
gene:Zm00001d011604	3.6134	1.46076	1.19648	3.94887	1.34622	3.74216	0.990594	2.14319	3.54732	3.22299	3.52357	3.53942	2.17311	1.45217	1.8927
gene:Zm00001d011610	207.974	228.276	192.1	246.483	264.312	118.188	149.069	219.976	160.105	147.593	150.284	230.147	131.488	211.22	140.559
gene:Zm00001d011611	40.0236	57.6378	30.7295	56.2599	70.6068	21.3236	25.2867	41.6061	39.3648	42.478	23.4081	44.658	25.4787	50.9794	47.5501
gene:Zm00001d011614	1.39206	2.01337	1.37591	1.85601	1.42062	0.630408	2.00668	1.63041	1.71842	1.1865	0.36658	1.64804	0.577759	1.20438	1.19891
gene:Zm00001d011625	16.1538	16.9382	16.644	15.6217	11.8093	18.4905	34.6942	17.0049	22.8729	13.4307	14.7705	17.347	20.2307	24.4862	19.223
gene:Zm00001d011626	0.0124143	0.49294	1.82556	0.186409	1.56265	0.125868	0.171636	0.410349	0.0140177	0.014738	0.0292253	0.173499	0.0662483	2.11661	0.014384
gene:Zm00001d011627	1.41477	3.07061	1.99903	2.7924	1.95722	0.651671	1.55702	2.38847	2.11044	1.23336	2.30703	2.88611	1.42382	2.30146	0.627675
gene:Zm00001d011636	1.78187	2.84459	1.16657	1.99798	1.53672	1.9145	1.60271	2.24175	2.42964	1.43828	3.05963	3.08565	2.35867	2.08947	0.892817
gene:Zm00001d011638	21.0257	21.0368	21.4809	21.7287	16.0198	23.726	35.6051	20.5184	21.1485	18.9665	24.3447	26.9302	20.7532	21.4429	24.4
gene:Zm00001d011639	50.3745	39.665	41.2871	47.2335	36.2827	56.1376	78.9706	46.1931	58.1948	49.4166	50.759	39.943	66.8206	47.7012	63.852
gene:Zm00001d011640	0.734686	0.356808	0	0.314848	0.17968	0.847724	0.068199	0	0.267546	1.53761	0.34771	0.42014	0.402212	0.0850033	0.286501
gene:Zm00001d011642	42.368	39.7835	49.6389	38.2412	32.6107	38.8387	51.6567	32.5767	46.6946	40.4828	36.7608	30.4289	48.8194	40.2219	48.4811
gene:Zm00001d011644	14.3071	9.85786	22.38	8.75777	13.6441	19.8133	10.6839	21.5708	12.2259	25.1338	23.9142	10.4262	18.3446	16.2105	9.68457
gene:Zm00001d011648	0.898534	1.10035	1.06104	1.33005	0.959464	0.760915	0.69656	0.628114	0.572318	0.575348	0.466967	0.752191	0.701131	0.373056	0.751055
gene:Zm00001d011649	5.20189	3.64448	3.43421	3.02114	3.06217	3.24796	4.47594	2.662	2.66817	1.89872	5.55147	3.81402	2.26857	3.03656	3.28287
gene:Zm00001d011652	11.1089	9.63225	7.74408	10.4216	11.0163	7.33864	8.47122	8.1307	8.78934	8.9455	6.36532	8.89087	6.4095	8.17857	9.8783
gene:Zm00001d011654	0.545799	1.37815	0.727949	1.07294	0.656327	0.576953	1.70543	0.649415	1.26485	0.370507	0.409484	0.583794	0.943849	0.719955	1.43673
gene:Zm00001d011655	3.07076	5.26145	5.58104	3.96763	3.77106	4.4752	6.41962	4.36217	7.98804	5.61245	7.91785	4.18707	7.08467	6.55895	7.37078
gene:Zm00001d011656	1.10352	2.87146	2.1144	2.67001	1.36722	1.05944	6.86285	1.89704	2.86443	0.378005	0.568743	1.14286	3.33572	2.02116	4.86439
gene:Zm00001d011679	29.6631	26.7385	29.1118	24.3791	25.5725	35.2266	32.4457	18.0892	31.9092	28.3887	25.7607	24.5219	32.3308	23.6078	30.4835
gene:Zm00001d011684	38.457	40.1766	46.1848	39.4608	36.7716	46.0548	66.2357	36.8913	47.0145	48.1254	52.5808	38.9657	52.1009	42.9842	44.4862
gene:Zm00001d011685	6.32166	7.44023	4.46632	6.54368	7.15722	4.47732	2.01549	4.75848	6.42277	5.91647	8.03538	7.96117	6.63213	6.13769	3.29656
gene:Zm00001d011700	7.8219	6.32244	3.9497	6.1586	5.88932	5.69179	6.84714	4.91661	5.68838	5.18045	4.52616	6.76004	3.50533	6.81782	5.92165
gene:Zm00001d011707	0.27751	0.554708	1.36834	0.317025	0.849998	0.514121	0.47249	1.01382	0.92273	0.674188	1.36319	0.500388	0.526179	0.548097	0.523506
gene:Zm00001d011708	2.55206	1.93935	2.34844	2.26597	3.25749	2.47467	1.94584	2.17012	2.04831	2.36021	2.65068	2.63442	2.42515	1.86039	2.34731
gene:Zm00001d011719	0.731495	0.586434	0.352503	1.18731	0.968792	0.410424	0.625892	0.781407	0.660073	1.05673	0.665171	0.800962	0.86348	0.706493	0.720821
gene:Zm00001d011734	71.602	81.2168	112.55	76.7196	79.2513	85.624	113.879	57.5749	82.2622	73.5806	56.192	67.5814	90.285	63.0294	141.754
gene:Zm00001d011753	0.87936	0.70797	0.56333	0.826812	0.654019	0.958192	0.658235	0.355574	0.853875	0.375238	0.460882	0.542587	0.551385	0.798568	1.09932
gene:Zm00001d011754	1.34721	0.624255	0.420971	0.528901	0.77329	0.551058	0.435487	0.61471	0.753848	0.704669	0.60845	0.954703	0.830285	0.517171	0.830981
gene:Zm00001d011756	20.0935	21.976	25.1102	17.1272	21.7895	14.4701	20.4599	19.8783	15.8115	17.5441	15.7287	21.788	14.2453	14.7645	15.1218
gene:Zm00001d011757	15.3312	20.8278	28.7583	17.9819	24.0136	13.6258	24.792	20.0045	17.2443	16.5633	14.6462	21.9416	11.5423	14.6397	22.0194
gene:Zm00001d011788	10.9545	9.61408	7.35302	5.00491	10.7783	10.692	6.99193	9.17607	9.55083	9.19549	10.3936	5.87775	11.0148	7.15543	6.63123
gene:Zm00001d011796	1.32973	0.724634	0.909318	1.01286	1.07475	1.09819	1.28547	1.25016	1.53919	1.48521	1.08967	0.949832	1.6664	1.27845	1.77902
gene:Zm00001d011823	32.5009	34.4758	48.3147	28.5565	43.9977	45.0137	42.192	38.579	40.3603	41.0367	55.4235	32.2846	45.8023	36.9251	38.89
gene:Zm00001d011838	47.4749	40.7019	60.7274	38.0182	41.564	51.7663	56.1062	38.0607	36.2851	42.5881	36.5265	44.204	42.0597	39.468	52.1857
gene:Zm00001d011839	22.3002	26.3207	27.468	18.0289	24.1885	28.7057	22.1233	23.4304	30.2578	19.0434	30.525	23.3519	23.8689	21.8156	17.391
gene:Zm00001d011845	2.55483	2.1563	1.68264	2.63965	2.49939	2.39961	2.72183	1.87114	2.32395	2.81256	1.60951	2.72211	3.33939	1.73757	3.45297
gene:Zm00001d011851	2.62641	1.60747	0.825208	2.27256	2.60012	1.99916	1.11511	1.5555	1.60829	1.95565	1.65493	1.81059	1.28862	1.49293	1.71682
gene:Zm00001d011874	4.06477	3.22101	4.65708	3.59478	4.19569	5.77065	5.42896	4.10551	4.74075	7.21761	6.66347	3.55156	9.1737	4.72626	4.93624
gene:Zm00001d011876	0.966197	1.24532	1.59969	1.41665	1.00842	1.29232	1.35747	1.19137	1.70938	1.523	1.54919	0.903924	2.08518	1.32545	1.84735
gene:Zm00001d011878	1.36837	0.98883	0.380852	1.27545	1.21132	0.979185	0.854257	0.519176	0.893812	1.24564	0.703103	0.831138	0.686208	0.663704	1.07401
gene:Zm00001d011879	15.309	8.46906	5.8649	7.28646	9.94479	14.1966	15.0677	8.71966	14.6167	11.2552	13.449	14.3498	7.5363	7.37953	10.1347
gene:Zm00001d011887	3.78858	4.40914	4.49923	3.19119	2.86976	3.73659	3.55478	4.05562	3.85742	3.90986	4.03468	2.69322	5.06188	3.10628	5.80397
gene:Zm00001d011889	14.9046	10.4686	9.9064	8.92758	11.051	11.2358	10.1552	10.4144	8.09651	9.17073	8.15292	11.5315	10.661	8.83878	10.5289
gene:Zm00001d011890	1.86602	0.853287	0.914728	0.90754	1.78312	1.71692	0.800055	0.770358	1.40596	2.01262	2.3393	0.701638	2.60863	1.27965	0.603166
gene:Zm00001d011901	1.9265	2.5911	2.11855	1.68435	1.63084	1.84931	1.85227	1.45903	1.95653	2.06425	1.7658	2.0522	1.52067	1.71394	1.94807
gene:Zm00001d011904	2.16141	1.74058	1.84156	2.1822	1.44279	1.58456	2.74537	1.49979	2.11049	1.79186	3.54948	2.34311	2.54812	1.87219	2.3992
gene:Zm00001d011913	4.13744	3.58423	3.05252	5.02989	5.72005	3.79521	3.31413	2.52457	3.40727	3.0091	3.54613	3.56918	3.94774	3.36681	5.97389
gene:Zm00001d011917	0.426319	0.626111	0.733422	0.718881	0.424456	0.46175	0.981356	0.406174	0.610254	0.787242	0.602734	0.376541	0.680572	0.605818	1.26553
gene:Zm00001d011919	439.545	690.965	464.149	571.248	677.152	850.554	729.766	832.169	1014.76	978.932	1095.36	520.045	1021.66	800.048	734.053
gene:Zm00001d011920	8.68099	9.15438	13.812	10.1341	14.2391	9.21533	6.00851	11.3275	12.9931	11.5558	7.92738	11.1345	8.99118	9.76134	10.3326
gene:Zm00001d011929	0.875873	0.612911	0.904233	0.9	0.880351	0.81078	1.29907	0.700554	1.17237	1.20366	0.828968	1.1186	1.7333	0.678243	1.1043
gene:Zm00001d011932	0.764381	1.28962	0.224075	2.0398	1.48087	0.463593	0.300511	0.318707	0.886404	1.4942	0.229292	0.779772	0.384463	1.27344	1.05391
gene:Zm00001d011938	42.4951	42.9232	35.915	48.1921	20.4104	25.3323	48.3354	43.1418	22.7881	23.7822	34.1547	25.2234	35.2292	39.3368	26.3698
gene:Zm00001d011950	0.884619	1.30297	1.18562	1.12141	0.807561	1.46947	0.733974	0.903669	0.852278	0.859806	0.998541	1.18895	0.844885	1.54027	0.834664
gene:Zm00001d011953	23.4388	18.0652	13.5668	23.0677	15.8473	21.1819	22.2856	15.0026	20.7332	15.0089	13.9852	19.8891	17.319	14.6012	21.4228
gene:Zm00001d011964	6.35089	4.9687	3.78818	5.61446	3.8905	6.77038	7.53591	4.96255	4.94125	3.47728	3.44269	4.73128	4.56233	4.18189	4.11613
gene:Zm00001d011967	6.45926	5.69976	4.33266	6.44386	4.09939	6.47874	9.8298	4.49593	6.50925	5.01642	4.84306	6.23222	6.50224	4.83784	6.93652
gene:Zm00001d011968	0.95892	0.642605	0.645794	0.358401	0.642006	0.85749	1.26592	0.596282	0.975732	0.852828	0.779382	0.636474	0.712606	0.972785	0.814642
gene:Zm00001d011969	8.27522	4.58166	4.33579	4.66082	4.97151	7.17893	5.34409	3.94518	6.77976	4.88234	4.71488	4.46689	3.54413	5.42807	8.23012
gene:Zm00001d011975	3.29071	3.90545	2.37836	2.75942	2.99208	4.18897	2.83715	2.8956	3.45974	2.66828	3.98119	4.2124	3.03506	3.1688	2.37574
gene:Zm00001d011976	1.47452	1.09958	0.75964	0.676281	1.09812	1.03124	1.50206	0.646225	0.93635	1.21233	0.982058	0.571023	1.12131	1.11754	0.983368
gene:Zm00001d011981	10.8334	8.64518	7.51573	11.092	10.7538	6.80469	8.68705	10.4192	8.63061	8.31393	6.50262	8.71542	6.95721	10.149	8.07281
gene:Zm00001d011983	6.85457	5.31513	4.58829	6.11442	7.50164	4.54069	6.98376	6.61801	4.77728	5.82499	6.5221	5.33629	5.62766	6.77185	4.37804
gene:Zm00001d011984	9.9066	6.16792	5.37779	7.12814	5.74127	8.29875	7.47451	5.30861	6.93152	6.86083	5.60932	6.84575	6.90068	6.58682	7.08519
gene:Zm00001d011988	2.19952	2.31179	1.62329	1.42794	2.64785	2.23865	1.58031	1.54736	1.58137	0.509518	0.902023	0.86119	1.30268	1.49659	2.1824
gene:Zm00001d011990	2.00927	1.52813	1.08752	1.515	2.338	1.03059	0.68678	0.905963	1.46873	1.34172	2.44473	1.4708	1.3316	1.80208	0.893872
gene:Zm00001d011991	2.06944	1.54642	1.03798	1.76801	2.00812	1.15323	0.853302	0.911862	1.49621	1.37932	2.54857	1.10518	1.21882	1.32038	0.903719
gene:Zm00001d011992	43.7413	36.5465	30.3446	40.3289	30.1668	30.3627	37.6316	35.5969	47.8265	33.9982	27.2706	29.3173	32.9058	36.8955	44.4776
gene:Zm00001d012005	14.7077	5.99594	6.70015	5.03033	6.07254	13.1454	5.33964	4.35261	5.02608	5.65861	5.9364	5.87672	5.48187	4.7233	5.53584
gene:Zm00001d012015	2.12979	1.48055	1.80957	2.34313	1.9786	1.52025	2.42234	1.36018	2.16791	2.1437	1.09489	1.37793	1.67158	1.75676	3.10634
gene:Zm00001d012020	4.7767	3.77435	4.24941	3.95697	4.92329	2.91787	2.68493	3.4983	4.59661	1.36199	4.52517	2.94477	3.58943	4.48635	2.89992
gene:Zm00001d012032	0.334483	0.219023	0.308743	0.172608	0.878498	0.0392133	0.0795617	0.274624	0.126023	0.31626	0.301016	0.356536	0.240209	0.576789	0.10805
gene:Zm00001d012033	2.17169	1.78178	2.2773	1.73936	2.02419	2.94885	3.29537	1.391	2.86008	2.73642	2.27834	1.73504	1.85902	2.05487	2.92417
gene:Zm00001d012035	0.346596	0.386152	0.403459	0.309591	0.552841	0.617309	0.632926	0.562784	0.597494	0.815227	0.498366	0.937327	0.884092	0.461876	0.7077
gene:Zm00001d012041	1.8813	1.72904	2.45292	1.60762	1.49286	2.41937	1.86109	1.84891	2.11206	3.07936	2.14483	1.40061	3.01758	1.89428	2.21272
gene:Zm00001d012043	1.99975	1.75894	2.14503	1.66247	1.20765	2.35612	1.58579	1.76702	2.17257	2.24473	2.48362	1.64841	2.34808	1.65103	1.71484
gene:Zm00001d012068	214.584	118.072	148.436	160.209	208.628	129.815	154.483	137.701	121.688	242.96	234.226	129.856	51.9923	231.222	229.953
gene:Zm00001d012074	32.0997	41.2254	30.0637	40.1416	43.7919	22.7583	29.3945	29.4988	34.3946	30.3928	30.3813	43.0963	25.9829	33.6197	29.8201
gene:Zm00001d012083	5.09282	3.98004	5.15056	6.35235	5.0118	3.49407	5.29636	4.75793	4.24784	2.89358	4.71827	5.01638	1.40638	6.42255	6.7694
gene:Zm00001d012086	1.39632	1.1355	0.772671	2.24347	1.50772	1.01517	0.668082	1.06159	1.22718	1.35887	1.03283	1.58036	0.576219	1.45758	0.894875
gene:Zm00001d012096	3.92548	4.70706	6.37936	3.55303	6.00019	4.24469	5.35825	6.27566	5.32297	5.97111	6.64602	4.16009	3.7274	4.78605	5.81777
gene:Zm00001d012097	18.6623	14.4438	15.0261	11.9779	16.5872	19.6428	11.772	16.4553	16.1093	18.126	20.9651	14.9227	13.3887	14.1786	11.4262
gene:Zm00001d012098	0.989072	1.38396	1.87371	1.32356	2.82062	1.9062	3.34024	1.45777	1.2567	2.10559	1.72904	1.5234	1.62221	0.535342	3.12835
gene:Zm00001d012100	0.66487	0.27955	0.386056	0.310813	1.08293	0.170197	0.597366	0.208214	0.252034	0.903999	0.464469	0.365113	0.331205	0.705314	0.501679
gene:Zm00001d012101	62.5471	65.159	65.9829	57.7538	55.8359	81.8952	71.3673	80.0736	74.1306	64.5366	97.4304	65.8345	74.5943	70.2289	51.5829
gene:Zm00001d012103	1618.1	1603.17	1732.56	1645.57	1868.91	1546.15	1522.35	1908.8	1537.33	1450.38	1588.78	1803.95	1438.81	1800.03	1282.63
gene:Zm00001d012108	5.67969	5.45476	3.47148	5.29685	4.81432	3.83012	3.53756	3.76626	4.58201	3.45029	4.20343	5.64535	3.83446	4.59645	4.03779
gene:Zm00001d012120	0.397944	0.774635	0.125851	1.77637	0.449194	0.346525	0.154249	0.215666	0.728509	2.08894	0.114744	0.541486	0.118307	0.593268	0.988686
gene:Zm00001d012121	13.7658	17.0995	34.9115	6.8732	7.99661	11.765	11.7323	11.7409	12.2097	13.79	8.05527	8.67692	13.7467	12.4056	17.7479
gene:Zm00001d012122	16.3921	22.1199	18.2775	23.4779	30.4774	23.2624	12.4055	23.3904	17.0656	13.0474	23.2901	22.4975	16.5971	17.0312	18.7511
gene:Zm00001d012124	11.5994	3.88414	1.78044	2.70571	7.64188	5.33264	4.54551	4.99339	4.55268	4.2183	4.93157	5.57749	2.82361	4.18812	2.47885
gene:Zm00001d012126	1.19123	1.46868	1.53455	1.82502	1.67525	1.28493	1.06589	1.13948	1.45988	1.30333	1.40384	1.19449	1.04214	1.68298	1.31337
gene:Zm00001d012128	7.76928	4.93129	3.56164	5.87131	5.37754	6.64156	4.02228	3.45459	5.02468	4.39472	4.36823	4.5699	4.19251	4.54819	4.63419
gene:Zm00001d012131	22.2062	25.8306	24.347	25.5549	25.9649	18.5127	14.8928	21.2478	21.3653	16.8643	25.5842	23.2273	20.1905	23.9242	18.7995
gene:Zm00001d012140	46.7353	34.239	44.176	34.6697	36.2556	52.4074	44.1759	39.3697	44.4489	60.2313	56.0623	30.2098	54.0554	42.8246	45.5224
gene:Zm00001d012141	0.863112	1.14687	1.09471	1.84019	0.699131	1.30527	0.94471	0.986616	1.44314	1.10586	0.962946	0.996409	1.46283	1.37027	1.24188
gene:Zm00001d012145	0.37805	0.116085	1.03791	0.379476	0.459781	0.781727	0.154933	0.951299	1.44829	0.298125	0.326449	0.471273	0.373419	0.276849	0.419154
gene:Zm00001d012146	0.969465	0.819816	0.487118	0.866646	0.856622	0.833712	0.740811	0.765404	0.591249	0.620871	0.521503	0.934506	0.665116	0.709057	0.598149
gene:Zm00001d012158	0.746224	0.351695	0.367013	0.372094	1.36726	0.373374	0.360352	0.388669	0.575521	0.763385	1.01734	0.597763	0.690885	0.593898	0.325489
gene:Zm00001d012165	14.5272	13.3299	23.9287	18.8405	14.8068	25.5539	38.4935	15.3338	22.0338	23.6482	21.7649	15.1955	29.6501	14.4013	35.6626
gene:Zm00001d012166	48.5016	35.7443	51.2864	43.5512	25.8119	70.8668	75.9101	45.5827	45.3087	37.5731	38.753	41.1819	61.9791	44.9974	39.713
gene:Zm00001d012169	5.00664	4.7945	8.89641	4.65971	5.14879	7.66497	4.68441	10.0897	5.48959	9.2996	7.8011	5.30974	9.89107	5.89701	4.92597
gene:Zm00001d012173	0.77566	0.96975	0.905061	1.06128	0.842268	1.40823	0.871519	0.932551	1.4687	1.19591	1.79528	1.0878	1.79877	0.978427	1.22528
gene:Zm00001d012177	3.47102	2.88874	4.33554	2.59126	2.25751	4.1134	5.46749	3.11749	3.94224	3.16703	4.06798	3.41331	5.14815	2.73561	3.59543
gene:Zm00001d012178	0.668522	0.422733	0.361844	0.906102	0.475721	0.545911	0.647573	0.65	0.598712	0.688693	0.875664	0.607441	0.946782	0.645116	0.752561
gene:Zm00001d012199	10.0153	8.16933	6.88287	10.2109	9.85464	10.4778	6.38205	6.83118	9.16443	8.22016	6.08976	8.75861	7.91754	8.19531	9.08911
gene:Zm00001d012204	17.3762	22.1424	21.9776	15.1519	22.5651	12.4583	16.7	17.7838	17.8148	14.6172	20.4786	20.947	13.57	18.6226	20.0098
gene:Zm00001d012205	8.72609	7.44926	22.5123	8.70078	8.79797	21.3354	18.0241	27.4048	17.1737	23.801	17.4491	28.2204	10.6881	23.0471	14.1451
gene:Zm00001d012212	0.891791	0.885934	1.12394	0.48357	0.745807	1.16797	1.19041	0.706566	1.21889	1.04423	1.19443	0.711331	1.17375	1.10966	1.22399
gene:Zm00001d012217	0.124594	0.0880997	0.404174	0.280226	0.297675	0.045896	0.0822093	0.398774	0.0793333	0	0.289969	0.392843	0.111764	0.14002	0.0133247
gene:Zm00001d012221	592.206	790.948	597.391	775.749	690.537	529.358	496.734	629.504	625.734	432.015	614.943	817.735	572.067	678.79	433.955
gene:Zm00001d012223	2.94358	2.99319	1.92871	3.85779	2.78369	1.55808	2.08369	2.29318	2.56706	2.26449	2.84363	1.94199	2.03894	1.76129	1.70774
gene:Zm00001d012224	19.7685	12.9794	5.91813	11.1876	7.25692	14.3629	8.7634	8.93222	12.1761	7.36736	14.3494	15.1891	11.716	10.3605	6.23225
gene:Zm00001d012228	168.723	146.345	199.903	130.437	172.037	239.501	143.086	203.972	180.134	261.222	290.745	146.836	296.106	175.945	121.408
gene:Zm00001d012229	55.3697	47.2912	33.2027	51.74	32.4524	48.2746	47.9228	31.6812	54.1508	36.878	44.0563	50.6754	55.555	49.6313	47.614
gene:Zm00001d012233	27.1215	32.5872	40.4807	28.9914	35.9615	31.6034	37.3898	48.2512	36.4776	44.0903	44.5448	32.8652	41.2097	38.1132	30.8253
gene:Zm00001d012237	1.26116	2.23064	2.6841	3.34675	2.32875	1.74041	2.13509	1.10527	3.05533	2.629	2.656	2.43093	2.02447	2.4843	3.09755
gene:Zm00001d012240	2.54041	2.77361	1.31857	2.86247	2.01728	2.37339	2.97355	2.05015	2.64154	2.07029	3.32123	3.1122	2.4412	2.38642	2.77087
gene:Zm00001d012258	10.1145	16.9538	13.1344	13.7856	18.3261	12.9384	32.455	12.7377	12.2925	11.1742	15.6329	8.55464	18.676	21.5294	17.9728
gene:Zm00001d012270	13.6111	9.26397	6.21549	10.089	10.418	10.1468	8.50773	9.23817	9.48671	11.005	9.33754	7.9214	6.69503	9.50336	8.2842
gene:Zm00001d012273	2.69667	2.69087	2.29678	2.70178	4.65536	3.00408	3.09658	2.47975	4.87581	3.6542	6.83468	2.80745	4.29449	3.28185	4.36304
gene:Zm00001d012274	11.3864	6.1124	7.76846	5.48222	6.12069	11.7873	7.03529	7.11322	6.07974	9.1047	8.47188	5.82875	10.2307	6.3922	8.21258
gene:Zm00001d012281	0.566038	0.476085	0.978011	1.44286	0.506236	0.392456	1.65352	0.59146	1.50835	0.483173	0.337931	0.928838	0.936948	2.53828	1.36464
gene:Zm00001d012294	6.58956	6.58911	10.8094	4.55627	6.54214	8.84327	4.6053	10.8945	5.54097	8.71352	9.81133	5.23107	9.33694	6.78768	6.19802
gene:Zm00001d012297	4.81698	2.99921	2.34069	3.02797	3.50796	3.85428	2.36061	2.69876	3.61843	3.90999	2.8164	3.21985	3.17954	2.84497	3.02192
gene:Zm00001d012301	5.55106	4.7696	2.93523	5.1687	4.53467	4.59259	4.90231	4.14188	4.80663	6.58863	3.96093	4.02593	5.33461	3.78995	7.883
gene:Zm00001d012302	2.01128	2.47102	0.71229	4.95321	1.98253	1.53013	1.47698	1.31751	2.19681	1.9089	1.179	2.28991	1.54396	2.44417	1.48073
gene:Zm00001d012307	0.305181	0.184777	0.125471	0.064387	0.275574	0.132474	0.0743727	0.0741773	0.164895	0.0457235	0.0961723	0.193475	0.0476487	0.104579	0.248241
gene:Zm00001d012314	10.8241	6.04392	5.30344	7.20808	7.28597	7.86946	4.85958	5.74098	7.15167	7.18056	6.44251	5.47252	5.53964	6.96197	7.79214
gene:Zm00001d012321	230.085	403.152	389.71	377.862	270.213	304.53	522.735	421.552	418.691	270.985	358.672	352.686	385.831	380.328	372.081
gene:Zm00001d012323	2.19712	2.11156	1.23225	2.29256	1.95944	1.3137	1.79421	1.9354	1.63787	2.1999	2.00817	1.71417	1.84078	1.95977	2.05553
gene:Zm00001d012325	2.69462	1.75951	2.51454	1.08368	1.39416	2.86826	2.01366	2.01629	2.48241	3.0795	2.0633	1.35868	3.05657	2.07236	2.66609
gene:Zm00001d012340	2.29214	1.61489	3.45457	1.82366	1.60454	1.62666	1.311	2.19034	2.1757	2.27135	1.35235	1.91133	1.40988	1.36794	1.75016
gene:Zm00001d012351	1.55381	1.25303	0.795754	1.99772	1.28336	1.17219	1.59902	1.11724	1.55367	1.10646	0.815672	1.05169	0.967768	1.55749	1.86278
gene:Zm00001d012361	5.57362	4.42624	4.977	3.41366	6.36924	4.89667	5.33068	4.14306	8.6535	4.28801	5.61494	6.91729	5.66581	4.25733	7.37841
gene:Zm00001d012378	41.6578	42.1454	7.99446	40.8127	27.2728	13.3662	17.4109	13.2102	35.4659	20.3889	13.5543	36.2781	10.918	45.3334	18.3492
gene:Zm00001d012381	0.326658	0.086212	0.0330427	0.173308	0.0882143	0.119423	0.107996	0.0488537	0.188061	0.023145	0.168558	0.0611163	0.175518	0.079538	0.257466
gene:Zm00001d012383	35.7382	20.5352	23.1996	17.8609	25.8076	39.2152	15.4553	21.9183	20.7968	26.6967	22.2867	18.7226	18.9805	20.494	17.8716
gene:Zm00001d012394	0.294175	0.446195	0.386886	0.424504	0.659134	0.327202	0.335692	0.372737	0.468465	0.353161	0.426484	0.518908	0.333105	0.527372	0.314203
gene:Zm00001d012396	27.2368	37.1669	33.9504	33.8557	38.3981	27.7947	36.228	32.9126	37.7854	27.5175	36.3574	38.368	33.2443	30.0387	26.3813
gene:Zm00001d012399	1.89697	1.2566	0.820235	0.425129	0.439487	0.893233	0.940309	0.878455	1.09987	2.41524	1.93515	1.47832	1.1749	1.04286	1.38609
gene:Zm00001d012407	234.144	340.605	253.633	270.69	271.997	246.877	196.656	305.703	250.548	152.306	278.377	344.45	187.243	297.273	123.314
gene:Zm00001d012409	8.02532	9.59094	7.83183	8.93858	9.52088	5.47617	4.51504	6.27106	7.14764	7.07931	9.05877	7.86739	5.8975	7.80372	3.94949
gene:Zm00001d012418	0.489534	0.327191	0.290048	0.278206	0.294271	0.664536	0.472739	0.380292	0.395053	0.688142	0.42967	0.200001	0.560125	0.398313	0.478891
gene:Zm00001d012419	7.08509	9.83567	21.0199	8.02063	6.82742	22.8594	6.19632	18.9439	10.9447	13.5527	30.1106	8.23944	19.3961	12.9145	7.06078
gene:Zm00001d012420	787.216	422.935	1643.87	192.528	701.165	824.834	204.998	1503.26	687.252	1330.35	1710.54	506.547	1532.41	581.928	214.475
gene:Zm00001d012423	65.9869	82.5787	42.6554	69.9784	65.3577	71.0838	52.0503	73.7048	94.5349	39.4614	49.0531	80.0861	40.3823	69.8976	56.9517
gene:Zm00001d012427	18.9709	30.7861	27.9005	20.0935	25.0381	30.7411	21.6675	33.9198	25.2069	32.6518	31.8995	20.2356	36.8254	29.7179	35.6511
gene:Zm00001d012433	1.43251	2.42013	0.700475	1.79021	1.42531	0.580855	0.714825	1.4905	1.05551	0.827784	0.733278	1.48113	0.877791	1.42118	1.07181
gene:Zm00001d012447	1.25221	1.26033	1.354	0.997524	1.53119	0.675645	0.71715	0.364968	1.36033	1.17143	0.873252	0.92554	1.57882	0.618902	2.35347
gene:Zm00001d012448	7.35041	10.6506	9.81055	6.6851	9.81555	7.57105	8.18606	5.71522	9.47933	8.37651	7.92389	9.47512	7.77564	8.18639	9.3761
gene:Zm00001d012450	3.36656	4.97708	4.90793	5.94717	5.39319	8.36549	7.64651	5.5824	4.87902	9.52129	5.49541	5.55018	6.88937	6.60564	6.74788
gene:Zm00001d012452	4.04617	2.03527	2.58518	2.06236	1.65937	3.78588	3.62335	1.67707	2.20068	2.33333	2.07199	2.20352	2.59042	1.83263	2.49763
gene:Zm00001d012472	2.7085	1.66308	1.22081	1.49949	1.70468	2.12537	1.87931	1.42223	1.3543	1.99701	1.90969	1.79842	2.29765	1.56655	1.57483
gene:Zm00001d012477	0.879941	1.54424	0.454056	0.868321	0.395735	0.766278	0.852316	1.45119	0.747769	0.329971	0.874455	1.79415	0.779871	1.11319	0.538237
gene:Zm00001d012479	2.48846	3.57171	2.59183	3.07531	3.09878	1.82364	3.07545	2.24872	2.44872	2.64533	4.04551	3.0246	2.89518	3.82263	2.45613
gene:Zm00001d012482	14.4186	21.2656	7.31508	13.9688	9.70426	11.9645	32.5259	13.6473	20.7443	5.43796	5.54036	19.5446	8.0527	23.7666	18.9326
gene:Zm00001d012484	1.06778	0.580062	0.687258	0.56269	0.513833	0.87723	1.36193	0.594198	1.25156	0.475143	0.975679	1.15053	1.25771	0.976461	1.56945
gene:Zm00001d012485	1.30333	1.38782	2.1327	1.07844	1.91533	2.1365	2.41243	0.879212	2.38862	1.60977	1.33966	2.10456	2.60169	2.58753	2.39442
gene:Zm00001d012501	5.59747	7.75533	5.01968	9.45771	9.266	3.68478	4.44318	6.91014	5.54572	6.39148	6.05531	8.33243	4.77526	6.69158	6.96131
gene:Zm00001d012503	7.20769	9.85968	6.71793	10.6258	11.2164	6.19601	5.42182	6.71693	8.14757	7.62504	7.09231	9.38416	8.37667	8.76526	7.33706
gene:Zm00001d012505	4.16991	2.53392	2.10851	2.6488	2.53799	2.93125	3.94099	2.55754	4.19167	2.65334	3.01263	2.35349	4.00957	2.04668	2.25936
gene:Zm00001d012509	3.29232	3.70802	2.39565	3.69894	3.29628	1.51167	2.33971	2.11644	2.58978	2.40513	1.58948	3.78616	3.44234	4.31343	2.74045
gene:Zm00001d012510	4.25238	2.60306	3.54837	3.33402	3.20183	8.33245	3.6101	4.46049	4.10746	7.06824	5.82212	3.42534	7.70216	3.88483	4.06866
gene:Zm00001d012514	0.228162	0.25435	0.1131	0.0383977	0.176636	0.700895	0.278958	0.265436	0.35422	0.02332	0.777727	0.259384	0.377929	0.256852	0.006267
gene:Zm00001d012515	13.543	10.473	15.9477	9.86099	10.1083	16.4466	18.5423	10.6383	13.7518	11.6035	14.6519	8.41996	14.2568	9.98174	12.8376
gene:Zm00001d012520	11.4071	10.5475	8.53292	8.05771	5.78332	11.9057	12.6081	9.01452	9.69806	10.9672	0.305633	6.52522	14.2183	8.43604	12.8418
gene:Zm00001d012522	11.3929	4.56633	5.05361	5.40752	5.3413	9.53844	8.35994	4.96328	6.1321	7.66029	5.8169	5.53663	6.89334	5.6387	7.34036
gene:Zm00001d012529	12.9639	12.1052	4.80018	11.6043	10.5237	10.9413	11.2093	14.5678	8.57649	8.03118	14.9199	12.701	9.57122	16.2919	2.94657
gene:Zm00001d012544	3.73409	2.45481	1.83681	3.4833	2.4162	2.75788	3.79686	2.30655	2.55093	2.8646	2.39046	3.17542	2.44086	2.97063	3.99808
gene:Zm00001d012545	15.6825	20.0738	22.1338	16.1064	21.2975	20.9281	18.7077	24.5078	21.266	24.4032	26.1557	17.284	27.0362	25.4488	23.2564
gene:Zm00001d012546	29.9021	36.6476	26.6019	31.8405	33.8602	18.0529	22.6639	27.4438	24.7401	22.1118	24.8437	34.7323	18.8366	29.9677	24.8922
gene:Zm00001d012553	22.4805	13.6396	11.0962	13.3252	14.4327	16.119	14.2197	9.39953	15.6779	10.985	8.06705	13.3732	12.2811	10.9051	14.9163
gene:Zm00001d012562	24.4657	19.7764	12.0784	24.739	22.0643	20.1757	21.5522	14.748	19.6438	18.8188	15.0041	20.0117	16.1432	21.0697	28.9715
gene:Zm00001d012569	1.16941	1.05976	0.461884	1.80619	0.852019	0.837435	1.38843	0.83677	1.17649	0.502155	1.16868	1.20376	1.73852	1.94239	1.17031
gene:Zm00001d012584	3.82966	3.79043	1.64437	8.1878	7.98578	1.28363	0.975076	3.4638	2.48206	8.1323	1.25972	3.54629	1.20275	2.40579	4.74082
gene:Zm00001d012585	116.855	74.5414	85.6415	118.504	104.605	103.61	88.4539	140.147	113.274	72.6623	101.275	116.266	91.1688	114.358	64.9617
gene:Zm00001d012591	19.6418	21.7037	26.6147	18.3046	19.7244	20.783	21.7708	18.8709	30.1596	27.2073	31.4765	21.6114	24.6213	31.2704	26.5512
gene:Zm00001d012600	0.147353	0.234328	0.418892	0.183767	0.265023	0.228278	0.221446	0.259797	0.224883	0.347496	0.28178	0.245199	0.224832	0.203301	0.209768
gene:Zm00001d012604	20.4161	25.2814	29.1671	20.2616	21.4194	23.4953	27.2336	23.5087	25.9559	22.9219	28.0109	28.875	27.0957	24.389	23.2408
gene:Zm00001d012607	2.07905	1.79972	2.44354	2.44093	1.68352	2.81536	2.37084	1.54212	2.43031	2.42375	2.24542	1.61949	1.84764	2.38461	3.34933
gene:Zm00001d012611	5.45938	5.16247	6.79564	4.46324	5.13619	6.29754	7.24064	6.07458	5.90099	6.43539	8.51771	6.0866	8.7147	6.05543	5.70124
gene:Zm00001d012623	0.814125	0.648541	0.486218	0.46141	1.16445	0.33007	0.243894	0.948562	0.325875	1.2449	0.757459	0.921603	0.415045	0.278694	0.71099
gene:Zm00001d012625	7.26165	7.31843	9.9702	6.40566	9.53316	8.28567	8.507	9.31062	9.29492	9.52289	10.5588	6.41462	8.03722	9.20059	7.98139
gene:Zm00001d012629	2.08821	2.21764	1.88655	1.69311	1.11422	1.85079	2.61584	1.31341	2.46809	1.60607	1.83981	1.69751	2.12083	1.73627	2.26572
gene:Zm00001d012641	9.09319	6.22948	3.703	6.64094	7.39	6.47899	4.65406	4.93938	5.93238	9.19515	5.17361	4.15909	4.62812	7.76098	10.5487
gene:Zm00001d012642	0.672917	0.861906	0.638272	0.990228	0.523359	0.450374	1.66654	0.87365	1.85253	0.821585	0.368264	0.591696	0.566607	1.00194	1.90655
gene:Zm00001d012653	26.947	17.2837	14.0875	18.2518	15.3813	28.3726	26.6057	16.7964	21.0458	16.4238	20.7946	18.7007	19.2345	23.0488	16.7017
gene:Zm00001d012666	0.421995	0.34079	0.46315	0.195952	0.237521	0.387958	0.459265	0.244643	0.233151	0.298855	0.50827	0.254728	0.386892	0.336403	0.248043
gene:Zm00001d012674	31.7885	18.7103	7.2072	17.5815	21.8461	8.10212	23.8568	13.2958	27.9523	14.3385	15.3525	10.694	23.6966	19.386	34.2804
gene:Zm00001d012675	54.0438	69.6356	108.546	63.0496	45.0394	142.58	27.7626	76.9869	25.455	140.753	62.8706	75.3286	25.8388	41.2093	24.7548
gene:Zm00001d012680	1.76208	3.21496	2.92551	2.48303	1.34532	2.29469	1.56301	1.62602	2.35329	1.42569	2.16684	3.24825	0.947972	1.5732	0.864712
gene:Zm00001d012682	0.692272	0.636195	0.326631	1.25781	0.661541	0.418755	0.547506	0.762477	0.662294	0.77408	0.705671	0.469767	0.334573	0.567931	0.393945
gene:Zm00001d012684	168.849	175.026	119.059	239.785	182.65	165.278	215.049	155.531	182.348	113.458	104.204	196.837	178.71	210.169	198.457
gene:Zm00001d012688	5.31079	3.72936	3.62596	2.98502	2.31465	4.0185	3.55607	2.9857	2.33041	3.11624	2.81254	2.92182	2.93403	4.10377	2.31814
gene:Zm00001d012690	6.6606	5.3123	3.8769	4.91458	5.32858	5.93889	4.60598	3.80271	4.04179	3.37823	5.15951	7.04648	3.75359	4.46654	5.12548
gene:Zm00001d012693	10.4674	10.4477	10.3852	10.975	14.9039	11.0508	7.33017	9.005	9.73396	11.5559	12.3124	8.61499	10.2334	10.9888	6.27113
gene:Zm00001d012709	13.1141	19.0273	9.88515	15.6947	11.9486	14.7758	12.8877	15.0919	15.4768	9.17996	12.7496	18.0649	13.0131	16.5954	10.4445
gene:Zm00001d012710	36.9796	31.8699	75.7923	21.2656	35.4172	51.0468	22.5792	83.6507	31.638	39.4019	45.0664	35.5759	48.97	30.2752	22.9312
gene:Zm00001d012711	0.591405	0.13948	0.745273	0.137892	0.548148	1.22974	0.038949	0.481252	0.724786	1.96979	1.55572	0.106089	0.963028	0.550906	0.276785
gene:Zm00001d012712	1.03393	0.699023	0.218769	2.09837	2.43158	0.317629	0.153134	0.331681	0.531715	1.31442	0.240128	0.662239	0.262365	0.385944	2.22372
gene:Zm00001d012720	11.4227	9.05696	4.43762	13.8375	7.70306	8.06281	13.5148	8.78071	12.8878	9.92926	6.54882	7.89966	11.2796	10.5881	9.05879
gene:Zm00001d012741	3.77318	5.83248	3.3136	6.51392	6.76635	3.97575	1.49208	5.15152	3.50882	2.44603	5.46018	6.06197	3.2952	6.65241	6.91333
gene:Zm00001d012746	0.647748	0.839043	0.640279	1.20469	0.925525	0.714037	0.713041	0.591066	0.875047	0.808625	0.694994	1.07964	0.938431	0.932364	1.90309
gene:Zm00001d012749	49.4671	57.2064	73.93	52.8697	59.3027	69.744	72.3256	81.7057	73.6184	80.5545	91.3493	56.8881	84.1445	70.5774	52.3272
gene:Zm00001d012755	2.88223	1.81247	1.77924	3.47385	2.66844	1.78001	2.29803	2.22273	1.93815	3.39316	2.55792	2.62148	2.49095	2.06161	2.64103
gene:Zm00001d012760	1.75066	1.62987	0.955777	2.34654	2.26465	0.780268	1.02359	1.32841	1.33377	1.83806	1.13802	1.78193	1.08635	1.46495	1.58536
gene:Zm00001d012782	41.3404	36.3838	49.2955	33.4966	39.2101	31.4715	52.3594	25.6631	32.179	38.5446	32.1658	40.7863	22.533	27.9578	53.625
gene:Zm00001d012785	6.35797	6.47554	6.54541	4.8886	5.304	6.45443	5.6512	4.65877	5.69598	7.21214	6.49405	14.7677	6.17211	5.16162	6.90768
gene:Zm00001d012791	0.929969	1.27791	1.36334	0.852413	1.24033	1.56755	1.33428	1.1174	1.23862	1.48078	1.57467	0.961944	1.69982	1.23671	1.51674
gene:Zm00001d012797	2.65785	2.85553	2.30022	3.67026	3.84146	1.29558	1.98593	2.08786	2.17217	2.72782	2.46094	2.17896	2.64742	2.62521	2.43539
gene:Zm00001d012811	6.65863	6.96175	5.57929	6.88314	7.83861	4.44861	4.12193	5.71905	5.12474	5.22503	4.95527	5.88911	4.16979	4.25274	5.29746
gene:Zm00001d012813	8.44729	10.0789	14.8328	14.4574	17.3036	9.97453	12.4018	12.8923	3.97241	8.32539	10.2959	10.044	8.90844	13.9493	6.04257
gene:Zm00001d012815	4.90376	3.77637	2.67946	4.94547	4.85708	3.24738	3.2479	3.403	3.51925	4.45603	2.85348	3.35614	2.58438	3.32931	4.66535
gene:Zm00001d012819	5.51758	5.18204	5.53641	5.45761	5.90569	4.46044	4.54629	4.88025	3.85841	5.1147	3.14875	4.97555	2.7919	4.48015	5.06665
gene:Zm00001d012820	66.3246	59.44	35.0947	62.2945	70.5663	52.6592	49.3252	42.9063	50.8279	51.1333	33.3593	64.1385	40.0361	58.4404	69.0779
gene:Zm00001d012822	3.60177	4.15832	4.68283	2.86058	5.14965	3.28976	3.92614	3.2946	4.41739	3.64063	4.56931	2.98585	3.18865	4.12654	3.80779
gene:Zm00001d012832	3.19312	3.17177	2.75878	4.58892	5.236	1.97573	2.45045	3.332	3.74024	4.05745	3.83645	5.27972	2.86619	3.70196	2.73682
gene:Zm00001d012834	24.9529	31.781	22.368	32.5639	34.5368	17.2756	15.8762	26.4193	24.0389	24.5964	23.9599	33.1473	20.3848	29.4083	20.6032
gene:Zm00001d012844	96.694	122.69	90.0037	124.09	105.36	74.2612	75.9515	97.3322	96.244	63.4988	84.3983	98.0059	77.6859	92.3533	90.037
gene:Zm00001d012846	9.89882	13.2436	12.2257	13.8657	15.28	7.29465	11.7842	10.9384	12.5338	11.0368	8.56302	14.0331	9.03253	12.8611	12.7008
gene:Zm00001d012850	55.2038	41.5877	32.3024	46.949	36.6312	55.9651	63.7662	35.4072	42.5259	31.1947	38.0441	45.1703	34.2029	46.9484	49.6296
gene:Zm00001d012853	1.98228	1.06568	1.09335	1.69528	1.75778	1.61624	1.3155	1.55448	1.54448	2.43	1.87596	1.19148	1.9824	1.40951	1.84819
gene:Zm00001d012855	9.02765	8.36728	6.24615	7.72818	8.38276	6.23472	6.94113	6.65492	7.79491	5.8135	5.08439	7.15492	6.17808	8.10508	5.89177
gene:Zm00001d012857	25.9822	34.1693	28.2748	24.6825	36.5018	29.6292	19.4955	30.5812	42.5011	28.318	27.6474	27.8547	27.5097	32.302	28.853
gene:Zm00001d012868	2.18766	2.36014	3.44145	2.08522	2.40519	2.58048	2.75715	2.0144	2.57788	2.59749	2.25408	1.91059	3.15116	2.22492	3.0191
gene:Zm00001d012883	0.469067	0.804513	0.321573	0.904863	0.462608	0.346323	1.04711	0.304757	0.648482	0.466942	0.438272	0.787217	0.709181	0.539291	0.974058
gene:Zm00001d012890	6.3291	9.35853	5.29541	6.07231	6.28123	7.14823	9.2965	6.07091	9.24563	11.5718	4.63454	12.0125	9.32637	6.1345	7.11461
gene:Zm00001d012898	2.71632	1.7872	1.27631	1.91857	1.6424	2.0538	2.09621	1.24441	1.70539	1.99117	1.51524	2.22586	1.78118	1.77504	1.79671
gene:Zm00001d012899	10.4223	17.6277	13.5198	21.352	12.3555	12.3635	28.8353	17.4515	20.074	11.5752	9.24298	19.2843	13.3348	33.3258	24.3571
gene:Zm00001d012900	3.44724	5.73743	16.1502	9.20119	5.25501	3.27996	18.5788	4.70664	6.26098	7.02127	1.92296	5.83731	2.47094	12.33	9.84824
gene:Zm00001d012909	6.37993	10.0977	8.18329	8.61569	7.63387	11.2927	11.8213	5.73422	8.13597	15.8361	8.31755	13.5599	8.68865	8.90677	9.23019
gene:Zm00001d012929	2.8338	4.1168	1.44541	4.05993	3.66563	2.12464	1.95631	3.01708	3.36177	2.30163	3.158	3.44366	2.23687	3.37866	1.77551
gene:Zm00001d012931	1.24007	1.02301	0.344499	0.670363	0.678343	0.807827	1.05753	0.548387	0.823434	0.875929	0.905784	0.691661	0.796333	0.635425	0.849389
gene:Zm00001d012935	0.549306	0.435079	1.07111	0.477714	0.74946	0.843681	0.586526	0.73997	0.950456	1.56326	1.22943	0.281119	1.22729	0.792532	0.530319
gene:Zm00001d012955	26.2111	30.5835	38.5009	21.9723	24.5654	29.9696	24.6705	44.1677	26.2011	30.9119	34.0139	26.4472	40.3294	26.3451	28.2919
gene:Zm00001d012956	3.5278	4.2095	6.25066	2.69065	3.24235	2.21371	2.6474	4.35749	3.53531	1.71619	4.17804	4.62409	2.67908	3.13348	2.25805
gene:Zm00001d012957	8.21294	5.3611	7.37077	6.37977	5.69261	6.45461	6.54237	7.33684	7.07965	10.2524	10.917	7.83384	8.80208	6.20099	7.32672
gene:Zm00001d012962	25.0989	25.7346	23.9287	26.1514	14.0143	31.3005	35.6007	34.1278	22.3006	27.3805	28.5449	25.9114	23.3702	33.3416	15.3237
gene:Zm00001d012963	0.138891	0.257331	0.163416	0.292637	0.131664	0.179038	0.470796	0.081663	0.23293	0.15893	0.0459277	0.142978	0.205981	0.117313	0.505051
gene:Zm00001d012964	0.697052	0.903039	0.809873	0.739592	0.780739	0.711709	0.748421	0.648661	0.954055	1.04097	0.927993	0.761329	0.725523	0.834301	0.852523
gene:Zm00001d012967	0.107135	38.1536	0.172886	11.6572	26.6964	11.4779	0.150911	0.232662	0.193891	0.113151	15.1245	7.48039	0.118138	0.147841	0.178625
gene:Zm00001d012968	36.9207	60.7004	54.7434	35.2836	46.4931	55.5264	33.6553	73.3426	49.857	59.4387	86.5628	33.4811	60.5731	51.4668	73.6947
gene:Zm00001d012989	0.816218	0.533753	0.35832	0.687416	0.553269	0.227524	0.427189	0.399595	0.483779	0.147707	0.702247	0.567187	0.484805	0.585677	0.29129
gene:Zm00001d012994	8.85215	5.57662	7.08628	4.48038	8.56945	8.10149	7.06705	8.77012	7.76761	5.88121	7.79856	6.21806	6.6165	9.78303	5.72458
gene:Zm00001d013003	224.346	211.871	228.16	213.139	188.026	233.423	320.57	208.459	224.874	246.185	181.465	205.828	304.915	243.032	299.603
gene:Zm00001d013006	0.425932	1.08022	1.26635	0.65861	0.661658	0.504045	1.11547	0.921693	0.659086	0.630769	0.92724	0.389628	0.746636	1.33704	0.923698
gene:Zm00001d013012	8.86937	8.11869	11.7135	8.14861	10.7994	7.53415	10.1882	11.5676	12.6207	11.8355	9.36795	6.86089	9.95586	9.9817	12.5238
gene:Zm00001d013014	6.94662	5.82976	3.56802	7.5016	4.84877	6.66496	8.38673	6.07625	7.29803	5.33241	4.84249	5.90189	7.50186	7.46222	5.68678
gene:Zm00001d013015	1.95655	3.3691	3.48659	2.58475	3.35047	2.95068	3.64753	3.61893	3.04043	3.82118	3.82126	2.31593	4.74933	3.38587	3.79588
gene:Zm00001d013017	0.414078	0.402292	0.349878	0.446731	0.450048	0.223968	0.412426	0.292292	0.454919	0.444325	0.956101	0.426865	0.328445	0.428936	0.342576
gene:Zm00001d013019	19.2173	25.9548	18.9069	26.6846	22.5829	12.4533	17.167	18.2874	17.3721	16.5857	15.6544	26.5196	11.9119	22.6484	19.7072
gene:Zm00001d013027	12.9695	9.53463	7.49601	13.5825	10.8602	11.9126	10.008	9.86878	8.42343	8.80392	7.06917	11.7395	8.6079	11.9268	12.0171
gene:Zm00001d013028	62.4844	34.1936	40.6772	37.1811	39.6162	67.0715	51.1425	36.5058	42.5662	58.7897	50.9348	32.1824	51.8827	25.6518	53.4406
gene:Zm00001d013030	2.24868	1.78784	1.22278	1.19007	1.60149	1.37553	3.52706	0.901233	1.27964	1.48706	1.76634	2.70919	1.56928	1.70698	1.43027
gene:Zm00001d013041	17.3021	18.929	13.6681	23.9415	21.487	13.4489	11.3137	18.0538	15.6272	19.5296	18.0836	21.4787	15.5211	18.0966	20.5214
gene:Zm00001d013042	1.10101	0.748257	0.859477	0.277462	1.54049	0.780847	0.0513163	0.722494	0.80699	0.0808165	0.878513	0.784569	0.532011	0.668054	0.892595
gene:Zm00001d013046	12.7798	23.5308	16.1753	13.7983	10.1375	9.9667	14.34	14.7391	14.0457	6.77278	17.3285	23.4423	9.65261	14.2634	6.78227
gene:Zm00001d013055	3.65716	3.43865	2.20729	4.75067	3.19199	2.45482	3.10453	2.87603	3.02267	3.11551	3.11821	3.71054	3.96245	3.25612	3.73941
gene:Zm00001d013057	5.03157	5.88613	5.05019	4.31656	3.79767	5.23549	5.03158	6.51091	3.85354	2.66177	4.96274	6.25558	2.609	5.64863	4.69163
gene:Zm00001d013060	2.92645	3.18597	2.34455	2.8445	2.85341	1.18636	1.86893	1.68229	2.35753	2.54125	3.14225	2.32224	2.59913	2.23425	3.59714
gene:Zm00001d013061	4.89313	3.36098	3.15212	4.88718	5.61198	7.63365	8.87592	7.87347	5.32777	6.08967	2.98385	7.1012	5.20577	9.09937	6.94699
gene:Zm00001d013063	1.41027	1.41059	1.8906	1.84365	1.20677	0.937565	1.86138	0.955178	1.24653	0.731262	1.23379	2.25885	1.82828	1.88083	1.6108
gene:Zm00001d013066	2.9776	2.35501	2.32927	4.82707	4.69151	2.54383	2.53848	1.96647	2.26233	3.53882	1.75484	1.82729	2.83515	1.85845	5.52293
gene:Zm00001d013067	16.7836	19.7819	12.8881	38.4942	34.4605	26.0349	18.2415	14.9808	18.8665	22.6482	13.1781	15.0586	22.6455	15.8204	42.1987
gene:Zm00001d013069	2.31433	2.85094	2.01906	2.86564	2.66047	2.09956	2.26688	2.0104	2.35449	3.35991	2.22238	2.30692	2.13926	2.41813	4.64052
gene:Zm00001d013071	0.820324	0.732329	1.31808	0.740192	0.953211	0.78287	0.501981	0.666285	0.734779	1.06956	0.743661	0.578638	0.736501	0.789007	0.871594
gene:Zm00001d013073	5.26263	3.69289	3.06509	4.90428	3.32127	6.79404	4.18309	3.30489	5.55907	4.35322	3.1562	3.42243	4.02389	3.63383	5.0669
gene:Zm00001d013076	6.56683	4.3592	2.67338	5.69405	4.86842	5.00648	4.03596	4.11411	4.30871	5.55841	3.23472	4.56548	3.31175	4.59995	5.80147
gene:Zm00001d013078	32.6549	16.7577	16.9515	12.4596	18.5827	24.0056	22.4774	24.0778	26.4557	9.89743	23.1307	16.7144	19.383	23.2031	29.6505
gene:Zm00001d013095	4.96054	3.80656	2.56381	4.35325	4.08217	3.34629	3.31859	3.0196	3.95886	4.09201	2.37779	3.52802	2.96092	3.12979	4.61589
gene:Zm00001d013097	19.8607	23.2602	28.8329	21.9819	18.7748	18.302	40.7482	21.5314	24.7695	17.0027	26.7418	22.1741	26.8426	21.7411	30.2018
gene:Zm00001d013098	35.6315	28.8162	36.4956	36.9457	37.5521	27.5307	50.3621	31.9799	33.7271	28.451	18.1115	27.8541	37.1272	26.0295	42.9071
gene:Zm00001d013100	12.0756	8.81296	10.6997	7.58011	12.4573	12.6195	10.1093	9.17247	10.9735	19.36	16.5564	5.79518	14.1609	11.671	13.3448
gene:Zm00001d013107	17.6406	13.5393	13.0254	13.4139	13.1773	13.8471	11.6726	9.71756	13.3283	9.7807	13.3111	16.1391	11.911	10.2962	8.23927
gene:Zm00001d013108	108.746	87.488	62.1462	72.1701	45.5739	69.2122	71.3115	63.3815	73.9252	69.4941	103.615	81.4423	85.9379	91.2139	62.5411
gene:Zm00001d013133	14.4715	13.2616	17.5716	14.3775	13.3281	16.5171	18.5455	13.6914	15.686	20.7509	17.9446	13.4517	20.5976	14.5281	24.7864
gene:Zm00001d013139	2.08721	1.18051	1.32537	1.65886	1.63663	1.90197	1.4266	1.34997	1.49234	1.93965	1.75314	1.67215	2.23903	1.53874	2.0957
gene:Zm00001d013142	3.26949	4.80244	4.59445	5.30075	3.52752	3.26281	5.90442	3.6894	5.46662	3.41051	2.37819	3.92506	3.47016	5.9475	6.6552
gene:Zm00001d013144	1.74047	1.62483	2.84466	1.20195	2.19214	2.928	0.928891	1.42667	3.14386	4.09268	3.42184	0.959639	3.19246	2.12136	2.38124
gene:Zm00001d013146	4.22678	4.88877	2.35135	4.38568	2.27004	3.89608	3.14625	2.67146	3.53079	2.13422	4.68115	5.09686	5.18182	4.54957	2.1034
gene:Zm00001d013147	10.5203	9.01469	7.37878	11.9339	11.9691	8.32934	5.40422	8.9346	8.06615	10.0528	8.78586	9.97005	6.92378	9.30524	8.90102
gene:Zm00001d013154	1.08614	1.90856	1.2736	1.47243	0.98716	0.671399	1.19062	0.814575	1.00737	0.674213	1.69075	2.14959	1.02831	1.21247	1.01111
gene:Zm00001d013159	255.133	218.587	115.21	244.263	179.805	213.334	164.675	130.288	254.14	160.788	140.614	234.795	147.165	216.17	195.255
gene:Zm00001d013168	1.79961	1.36124	0.852986	1.22598	0.493557	1.48233	1.67765	0.770186	1.35586	0.547388	1.61791	1.64624	1.65554	1.083	1.10502
gene:Zm00001d013172	5.00525	3.62965	2.79507	4.29261	4.5496	4.21202	3.42291	3.7965	3.65938	7.58198	3.08197	2.84623	4.21141	3.5715	8.14557
gene:Zm00001d013176	2.07195	1.61874	1.16464	2.68089	2.67161	1.55589	0.950807	1.5973	1.68967	2.12678	1.84505	1.39686	1.97058	1.89564	1.76867
gene:Zm00001d013192	29.793	16.2038	15.2035	17.189	14.8551	25.8214	23.3177	18.6423	17.336	15.1365	15.6895	17.8131	15.8988	16.8525	18.5915
gene:Zm00001d013195	13.0669	13.3348	11.7818	9.62547	8.44031	16.304	16.9027	10.3879	15.4035	19.8446	11.7528	9.25543	15.3139	9.88047	14.8027
gene:Zm00001d013199	5.13601	5.52693	2.72139	5.18773	5.70881	4.6207	2.97348	3.88218	4.8387	4.12343	2.8948	3.91725	2.79796	4.94959	2.78764
gene:Zm00001d013206	0.828193	0.968998	1.65235	1.12603	1.04592	0.965582	1.346	0.948644	1.50864	1.57369	1.39516	0.858392	1.87737	1.16283	1.71294
gene:Zm00001d013208	46.879	57.6627	62.2926	58.43	43.3601	52.6666	83.0361	50.5673	89.6821	72.939	50.3484	43.0046	98.1827	21.0616	61.515
gene:Zm00001d013210	11.9406	7.25619	6.81109	9.65681	5.28652	13.0439	5.81439	6.66061	13.0387	14.492	19.2892	6.80583	13.4629	14.5071	10.2418
gene:Zm00001d013211	7.74336	6.41283	3.96439	7.62944	6.6976	4.94356	4.11258	4.5027	5.13683	5.49062	6.6374	6.74118	4.51724	5.45198	4.42549
gene:Zm00001d013220	79.2219	96.0208	93.086	85.4153	74.5019	116.337	90.7898	97.2027	80.1648	113.971	100.974	80.2809	95.2981	100.988	123.866
gene:Zm00001d013224	0.904921	0.712815	1.17535	0.577711	0.86403	1.13021	0.881408	0.924464	1.21889	1.86946	1.61098	0.579457	1.33332	1.19374	0.81393
gene:Zm00001d013225	5.30144	3.35258	3.90915	2.62501	2.76613	2.82383	3.887	3.52813	5.79905	8.49554	8.40799	3.46728	8.70755	5.55582	3.86442
gene:Zm00001d013226	16.1381	8.71593	12.5606	11.1468	10.264	14.2955	16.0513	17.9278	22.4918	25.7629	18.0154	15.4444	22.6906	18.6451	13.9525
gene:Zm00001d013228	9.52087	6.745	8.06686	6.11121	8.98669	10.9209	7.01637	7.07241	10.3444	14.6401	14.4042	4.8751	7.29075	8.53949	7.51299
gene:Zm00001d013229	15.0597	9.2634	15.0555	10.3958	12.61	9.6237	10.6834	16.2209	14.4622	24.0889	19.4507	9.30498	14.0096	14.9545	14.6772
gene:Zm00001d013230	2.77971	1.79547	1.12482	1.78565	1.45873	3.55954	2.03777	1.06977	1.51395	2.92321	1.54603	2.89387	2.16926	2.27945	2.65013
gene:Zm00001d013231	32.8126	22.6458	34.7246	25.2689	25.2478	25.3815	43.8919	31.0453	29.0714	32.7484	25.6284	26.794	39.4712	22.2591	45.2871
gene:Zm00001d013245	340.309	434.034	285.775	394.583	274.596	265.988	253.132	268.682	362.464	240.218	310.383	349.692	260.32	278.978	324.19
gene:Zm00001d013252	49.0106	29.9648	28.6402	40.2878	39.7048	27.977	48.0759	44.4385	38.272	36.4882	24.9244	42.8689	33.4403	38.422	55.6513
gene:Zm00001d013254	14.7551	10.6867	8.94723	10.915	10.8762	13.6014	9.19907	8.47536	9.87691	10.5788	9.45699	10.274	8.3381	9.47043	10.4498
gene:Zm00001d013255	1.78418	2.52697	2.12083	1.98377	2.03677	1.24384	1.48619	2.09144	1.97971	1.59674	2.1781	2.32694	1.38362	1.95511	1.02526
gene:Zm00001d013256	19.968	15.3533	11.7093	13.1822	12.7591	15.9579	11.3771	13.1043	14.7561	12.2862	22.2953	14.8861	14.1433	14.5124	8.72231
gene:Zm00001d013257	11.4887	12.6714	10.1226	11.5725	14.6406	6.55825	8.54436	14.0641	8.42896	7.85411	8.20548	11.8957	5.59925	11.6048	10.1035
gene:Zm00001d013262	5.62749	3.71399	2.51337	4.11184	3.22215	5.3869	3.35123	2.57672	3.71162	3.11027	4.82086	4.71911	4.06915	4.23784	2.78747
gene:Zm00001d013273	4.36662	14.3411	11.7692	3.57713	10.1058	10.7886	3.49537	6.43918	7.52341	5.4193	3.6568	5.81035	2.44379	5.95427	3.34352
gene:Zm00001d013274	16.2621	11.544	9.3012	17.687	14.3794	7.79102	14.5722	12.0196	12.0767	11.0151	11.9843	14.2369	13.4431	14.2566	15.9398
gene:Zm00001d013295	3.29239	3.34983	3.56435	4.52383	3.19883	3.96349	5.71848	3.19089	5.14083	3.60267	3.58086	4.06238	4.59894	3.87924	5.55189
gene:Zm00001d013302	3.9535	2.74195	1.98618	3.35211	4.29855	3.03659	2.94212	1.90297	2.60318	3.16127	1.87526	2.82324	2.17549	2.223	4.58415
gene:Zm00001d013303	0.743178	0.84021	0.751621	0.557598	0.617123	0.996416	0.846294	0.877025	1.05055	0.766255	1.23817	0.753505	1.2041	1.00839	0.602218
gene:Zm00001d013306	41.6971	38.8517	55.0242	39.2281	35.3305	53.5974	41.9183	41.0602	39.7499	60.2577	53.5246	27.2883	49.9729	42.2781	44.3618
gene:Zm00001d013310	22.2271	27.1515	19.7482	26.7895	26.4386	17.9215	17.9674	22.6936	20.0194	19.6529	16.5789	26.9172	16.6216	22.1041	23.5079
gene:Zm00001d013313	2.45847	4.35036	3.00089	5.18684	3.78149	2.56284	5.57257	3.29551	7.96564	4.41341	3.09076	2.73203	4.53794	5.99512	10.5623
gene:Zm00001d013319	45.684	38.5579	28.792	39.7398	39.6915	39.331	21.5473	30.0371	33.0589	32.1719	37.9288	39.0063	27.7627	30.9379	29.434
gene:Zm00001d013324	1.20513	1.19494	1.01826	1.27734	0.796228	0.961327	1.1476	1.39337	0.645789	2.62218	1.15813	0.851455	1.09242	0.572707	1.60097
gene:Zm00001d013325	17.6753	18.2759	11.4561	16.0984	12.4582	14.5617	11.0113	12.9089	14.0292	10.2832	12.3615	14.367	11.0546	14.1536	12.3125
gene:Zm00001d013326	15.6551	22.7158	10.8698	11.1274	9.7846	9.12937	25.9313	22.4196	15.4113	15.5706	19.5924	6.15325	20.8883	20.346	19.3877
gene:Zm00001d013333	3.70553	10.5412	8.25394	8.71287	5.89258	5.87774	7.83881	9.16512	11.3387	2.8558	3.68647	7.15218	6.77038	8.83997	13.6142
gene:Zm00001d013348	2.09924	2.16077	3.16917	1.86643	2.09303	2.26002	2.46722	2.13964	3.14355	2.29236	2.17306	2.90997	3.39376	2.94296	3.36685
gene:Zm00001d013361	2.5128	2.48756	1.87249	3.17972	2.57519	1.83282	1.64889	2.39357	3.26482	2.42861	3.02482	2.40061	3.0604	2.06222	1.79687
gene:Zm00001d013364	0.703117	0.726307	0.808577	0.905693	0.742179	0.689029	1.50314	0.716953	0.60009	0.551761	0.441565	1.39454	0.75019	0.61925	1.36187
gene:Zm00001d013367	13.8793	11.2047	7.88317	16.2485	10.4148	12.5056	14.3788	8.37013	13.4286	12.6322	12.9189	14.7731	10.6826	14.7322	17.0787
gene:Zm00001d013371	13.3631	14.6718	12.3212	18.2065	19.2628	13.0895	13.8268	13.589	13.481	11.2357	11.0193	14.8594	14.291	15.4956	15.9063
gene:Zm00001d013376	2.45514	3.83297	1.3552	4.26709	1.58102	2.46262	3.0885	1.90471	3.32675	1.15192	2.53731	4.06067	3.97564	6.89166	1.40787
gene:Zm00001d013392	41.859	31.1233	18.2076	41.9904	29.5846	45.9721	40.2947	30.8436	29.4845	28.2122	20.7332	33.8892	25.4555	31.9727	47.4979
gene:Zm00001d013393	0	0.299789	1.85707	0.363904	1.11189	1.3176	3.83751	1.9839	0.632757	2.13219	1.32505	1.12818	2.78262	2.33888	2.73888
gene:Zm00001d013395	0.203421	0.34004	0.183055	0.243699	0.263247	0.123333	0.494082	0.173917	0.266091	0.405313	0.208686	0.278774	0.287681	0.220561	1.02086
gene:Zm00001d013397	4.0704	2.89031	1.45855	4.02846	3.85917	3.78344	3.09232	2.53101	2.38829	3.74585	2.5205	3.17987	2.60946	2.45751	3.99552
gene:Zm00001d013405	9.74958	6.6038	6.36382	5.93255	4.41805	7.80296	9.4693	5.77391	7.06013	7.9982	5.74377	6.99014	7.31848	6.34033	8.15816
gene:Zm00001d013415	9.56346	3.71055	4.75569	3.51442	3.84065	5.6281	5.33652	4.10539	4.26625	6.42481	5.87641	3.95041	4.48817	4.99115	3.68295
gene:Zm00001d013421	11.049	13.3617	9.78693	13.6702	13.881	8.29543	8.61375	11.053	10.5075	10.4468	10.5163	13.0466	8.7643	11.9453	10.0887
gene:Zm00001d013431	6.86064	6.53927	3.84901	10.6858	7.61242	4.62631	3.90534	5.36461	7.88073	7.00281	4.5803	7.4406	4.34867	6.44131	8.14974
gene:Zm00001d013435	0.619395	0.841395	0.595434	0.830265	1.12984	0.54974	0.830166	0.712821	0.690328	0.723066	0.817956	0.530415	1.15254	0.654836	1.11669
gene:Zm00001d013449	3.00885	2.59874	2.14134	3.78877	3.32702	2.21613	2.69379	3.22918	2.82895	3.37354	2.31898	2.62338	3.14214	3.06816	4.97105
gene:Zm00001d013452	2.38719	1.67483	1.66285	1.09711	1.19562	2.48569	1.97215	2.22715	2.72119	0.865271	2.47784	1.37006	2.51463	1.38878	1.55569
gene:Zm00001d013453	3.78823	2.28805	1.36698	2.93733	3.53672	2.64645	2.91693	2.47003	1.60976	4.11239	2.78102	3.33778	2.36905	2.37383	4.14766
gene:Zm00001d013459	0.901893	1.27088	0.51327	1.35305	1.3598	0.470475	0.712492	0.893271	0.851087	1.15172	0.700097	1.1495	1.35333	1.35221	1.07868
gene:Zm00001d013463	0.672358	0.990971	0.730318	0.608961	0.851761	0.159907	0.174262	0.612297	0.336365	0.158912	0.471598	0.877353	0.522333	0.406674	0.235472
gene:Zm00001d013486	0.52609	0.178308	0.25494	1.2023	0.670047	0.78013	0.343832	0.500677	0.218397	0.70762	0.637451	0.643848	0.304046	0.437824	1.04897
gene:Zm00001d013487	2.22166	8.07201	3.2483	6.24794	8.50587	5.38156	5.14008	1.89908	1.95911	0.135349	0.186537	2.6076	0.149691	9.0245	6.10202
gene:Zm00001d013489	19.6649	8.92443	32.3586	7.29992	11.4074	33.366	8.3539	40.139	17.2326	33.2507	36.7443	11.5136	36.334	16.9789	8.14551
gene:Zm00001d013493	0.944406	0.595474	0.426192	0.88311	0.721468	0.601652	1.12257	0.426794	0.984151	0.325689	0.666268	1.24185	0.57003	0.721432	0.767095
gene:Zm00001d013495	2.22974	2.20141	1.56116	3.49419	1.29656	2.77071	8.00973	1.6007	4.52733	1.3395	1.59728	1.92567	3.12688	3.02246	3.08805
gene:Zm00001d013496	10.392	11.3814	8.11499	12.1538	11.0938	5.83708	8.85812	6.95949	8.95939	10.2528	5.51929	7.34718	8.32491	10.4726	7.81447
gene:Zm00001d013497	10.7925	5.8731	4.3269	7.34399	8.11349	8.01767	7.17309	4.96495	6.62749	10.0601	6.5516	5.08923	7.47443	5.64613	8.71131
gene:Zm00001d013499	16.8813	17.2483	15.0855	14.8048	15.6215	14.7471	13.7837	14.4233	14.1874	12.0592	18.7679	16.6468	13.3943	14.8578	10.718
gene:Zm00001d013502	5.00207	8.19393	11.2451	7.84854	8.45449	7.50475	10.8517	10.3837	7.58213	7.79438	8.53018	7.69163	9.5802	6.44585	9.50913
gene:Zm00001d013507	55.3992	34.5922	73.7848	26.5355	44.62	95.688	38.8406	108.903	44.8837	99.1016	104.197	39.0573	105.333	41.6967	25.0924
gene:Zm00001d013509	6.06708	8.68263	15.2677	8.13777	11.4645	12.4196	7.39177	11.0393	11.9765	9.60716	11.7574	8.10511	3.82087	3.14386	8.35269
gene:Zm00001d013517	1.34862	0.90721	1.02504	1.67515	1.16455	1.18914	1.03951	0.94121	1.50711	1.22845	1.72964	1.4058	2.1189	0.991692	1.5617
gene:Zm00001d013528	114.147	77.1426	61.6657	86.871	78.9222	100.385	83.5922	78.2244	79.3396	66.1236	71.0119	94.5427	70.2194	89.5835	71.6571
gene:Zm00001d013531	2.80864	3.00995	2.22302	3.30469	3.37536	2.75678	3.83915	2.54945	3.11809	3.06718	2.3212	2.33461	3.61025	2.59072	6.04194
gene:Zm00001d013546	5.26495	3.41338	2.34521	3.43952	4.0616	3.30309	2.90681	2.20469	2.77825	3.16155	2.92302	3.32645	2.69754	3.35139	3.97635
gene:Zm00001d013547	27.8683	22.1063	16.5724	24.2743	23.2465	20.861	20.4061	18.3891	20.9237	18.434	17.3997	22.3196	18.5101	19.394	23.716
gene:Zm00001d013554	1.8864	1.30838	1.25569	1.13927	0.953088	1.3674	1.45845	1.37444	1.40631	1.69619	1.94051	1.02048	1.80082	1.54634	1.78493
gene:Zm00001d013557	1.22151	1.10741	1.05623	1.49029	1.37252	1.09454	0.89339	0.7994	0.710983	0.974694	1.95655	1.74819	1.01686	1.19082	1.07139
gene:Zm00001d013568	791.247	1423.21	1351.28	1732.78	1700.77	1255.51	1108.11	1740.83	1517.73	1695.45	1370.51	1604.04	1331.24	1481.85	1582.48
gene:Zm00001d013571	313.83	316.597	306.151	301.423	389.676	230.514	138.072	340.068	227.769	233.15	292.383	301.231	180.602	277.803	186.592
gene:Zm00001d013572	2.25125	1.96726	2.00858	2.32455	3.06506	2.36268	1.97989	2.91505	2.58324	2.4882	2.40791	1.91001	1.8692	2.15911	2.13853
gene:Zm00001d013573	0.495725	0.664393	1.33086	1.05596	0.625359	0.795939	0.959567	0.860648	0.871946	0.868351	1.27785	1.24699	1.21697	1.06297	1.44515
gene:Zm00001d013594	3.09446	3.17091	2.23916	3.7648	3.68048	1.77434	2.57745	1.5726	2.94677	3.23614	1.15986	2.27941	2.02303	2.88042	3.52424
gene:Zm00001d013595	15.3494	8.35922	6.33589	10.5802	11.5283	13.7794	9.55177	8.59615	7.83117	9.85741	7.04479	7.55643	7.36635	7.60993	11.3207
gene:Zm00001d013596	2.28988	3.34603	2.39523	3.34825	3.92767	3.21815	4.59623	3.09533	3.7362	3.43251	4.57872	3.18456	5.60097	3.94983	5.07773
gene:Zm00001d013607	6.89784	8.74795	5.41664	10.0086	8.81593	4.11019	5.11796	6.612	5.98776	6.80556	5.47826	8.38104	5.15576	7.414	7.54137
gene:Zm00001d013610	4.11519	6.90808	6.17948	6.15958	3.45884	4.48644	11.5261	6.38891	5.27511	4.23757	5.47694	8.56272	4.27293	6.56328	5.21516
gene:Zm00001d013614	3.29745	3.48498	2.26539	3.82075	5.79377	2.57033	1.76262	3.93351	3.17838	4.18333	1.87548	3.17872	2.55697	3.10176	3.54183
gene:Zm00001d013615	1.7015	2.61897	1.87259	3.35062	5.17791	1.4814	1.60698	3.24466	1.75987	2.225	1.48105	1.90442	1.78589	1.89611	2.41783
gene:Zm00001d013625	0.759574	1.25158	0.905832	1.16184	0.922793	0.830003	0.587971	1.58003	0.728563	1.10842	1.18508	1.54293	1.32815	1.04915	0.607648
gene:Zm00001d013627	136.661	127.98	164.394	126.264	135.662	165.883	164.921	155.034	178.586	218.313	206.895	115.87	182.438	159.262	148.568
gene:Zm00001d013638	19.4763	20.5732	28.3921	20.6935	19.5696	32.6073	25.0377	28.1232	36.4582	58.7462	54.7411	14.6122	45.3905	24.2995	31.5614
gene:Zm00001d013643	4.18804	4.37868	3.08748	4.12204	2.73556	2.89897	1.68048	5.38522	3.67131	5.22724	2.01583	1.59874	3.40054	3.87519	2.43311
gene:Zm00001d013644	2.37215	1.73364	1.55627	1.97258	1.7018	2.00182	2.14333	1.80451	2.07158	2.06399	2.8608	1.89088	2.99504	2.03697	1.97139
gene:Zm00001d013652	10.2992	9.49207	8.71388	10.9892	13.3328	9.88223	10.0725	9.16532	11.8857	15.0764	15.0041	9.55689	11.7693	8.80328	10.8788
gene:Zm00001d013653	2.93019	2.37374	2.8863	3.36363	3.12223	2.00108	2.67093	2.24239	2.06057	2.8589	1.81714	2.47487	3.23906	2.62368	3.53535
gene:Zm00001d013668	1.51607	2.66772	2.31352	2.18918	1.89569	1.21607	1.96178	2.27986	2.00047	2.27306	1.71389	0.960964	0.803437	1.36238	4.10439
gene:Zm00001d013672	29.9084	13.7954	23.8859	10.829	11.7221	20.6094	6.37542	14.8697	14.3079	13.5059	23.5531	11.0989	17.4478	13.663	8.38117
gene:Zm00001d013673	4.36972	4.84974	4.07117	5.31163	4.58437	2.0904	2.09605	4.6792	5.15927	4.5052	4.26855	5.32654	4.7268	4.8242	3.52207
gene:Zm00001d013692	8.05226	8.04978	4.98007	9.61361	8.00529	6.21824	5.29589	6.26039	6.85202	8.00662	5.61077	6.83078	5.89569	6.88998	7.37035
gene:Zm00001d013699	1.24076	0.913023	1.14042	1.46225	1.19641	1.35301	1.18034	1.1105	1.2157	1.44954	1.05128	0.873415	1.66478	1.05699	2.36575
gene:Zm00001d013705	2.58594	3.79442	0.857225	3.07311	3.28184	1.16112	1.33095	1.04598	1.83195	1.38824	1.55185	2.88832	1.95809	1.84856	1.57513
gene:Zm00001d013709	6.00188	5.7809	6.02899	5.56834	4.9113	4.68414	9.2463	5.10752	7.00972	7.00313	5.0773	5.31715	7.24146	5.61008	8.64
gene:Zm00001d013713	0.585224	0.477014	0.4949	0.551361	0.424637	0.430765	0.606612	0.440122	0.664234	0.650517	0.523992	0.650211	0.935378	0.484293	0.682483
gene:Zm00001d013716	12.3133	8.55443	6.8724	10.0688	7.3782	12.0113	14.1916	8.2965	10.3633	7.59186	6.66837	11.2179	8.88984	8.71575	11.9744
gene:Zm00001d013725	15.1559	22.146	25.6746	14.4016	18.9764	22.4017	23.3692	15.0785	18.8125	18.9492	21.4183	13.6534	20.1091	20.3885	28.9303
gene:Zm00001d013732	6.87068	4.13492	4.05271	2.82586	3.9543	4.54432	3.50665	2.62575	4.65349	4.03832	5.11082	3.74536	4.17549	3.39741	2.45762
gene:Zm00001d013733	1.29001	1.05254	0.948665	1.02334	1.5095	0.845109	0.83521	0.779583	1.1636	1.4764	1.85431	0.962148	1.31914	1.0952	0.621371
gene:Zm00001d013741	2.82744	1.98107	1.3257	2.60711	2.30568	2.08436	2.75174	1.4941	2.25615	2.19767	1.54525	2.05584	1.75917	2.17314	3.177
gene:Zm00001d013746	15.4262	9.86073	5.83241	12.5154	8.20719	14.3882	12.4502	11.718	10.5273	8.87597	4.94488	9.3814	9.5627	11.7079	10.3445
gene:Zm00001d013747	8.80933	5.20889	3.69159	6.69842	7.84074	7.33128	3.66984	6.81405	4.69915	8.45026	7.11155	5.58719	5.55917	4.89156	6.13667
gene:Zm00001d013751	261.197	220.991	158.436	224.039	195.806	208.054	215.934	129.009	169.346	187.581	161.853	223.876	112.588	200.404	177.983
gene:Zm00001d013761	0.587112	0.767527	0.480932	0.259557	0.662393	1.28105	0.331653	1.0503	0.691194	0.685515	0.9865	0.554665	0.448144	0.392048	0.716906
gene:Zm00001d013768	2.51043	2.52718	2.73873	4.91479	6.13251	2.83727	3.86289	3.25725	3.59773	3.61029	4.67882	5.24788	4.23471	3.50977	4.33316
gene:Zm00001d013778	2.89277	2.4002	1.76184	2.67949	2.68127	1.81659	2.67263	2.09196	2.3795	2.48949	1.41028	1.99496	2.2277	2.73673	2.89757
gene:Zm00001d013782	0.142911	0.155442	0.187936	0.321569	0.0799647	0.118877	0.791344	0.134839	0.300492	0.082667	0.119768	0.295472	0.369387	0.327822	0.466582
gene:Zm00001d013786	0.21403	0.66231	0.401585	2.69303	1.15545	0.197956	0.54225	0.299102	0.300012	0.334503	0.220723	0.449288	0.288068	2.21441	0.548188
gene:Zm00001d013794	1.87333	1.91751	1.73166	1.43967	1.52608	0.866478	0.770219	1.17817	1.1872	1.56279	0.932328	1.20935	1.15058	1.27475	1.55355
gene:Zm00001d013795	36.2606	27.8426	28.5389	27.8066	28.2575	22.8603	29.3824	23.5595	26.7957	22.689	20.6432	35.3655	23.8691	32.7243	21.3056
gene:Zm00001d013796	0.588759	0.430804	0.968256	0.377167	0.665195	0.564053	0.931385	0.599198	0.612964	0.760197	0.66556	0.448501	0.81939	0.766107	0.676287
gene:Zm00001d013804	5.72242	4.70337	4.52326	3.98075	3.99411	4.71654	6.89059	3.32428	4.75914	3.06557	2.87137	3.89014	4.03709	2.9553	5.78846
gene:Zm00001d013809	116.263	172.773	194.925	108.68	115.42	118.962	97.987	123.264	100.436	96.6075	93.8928	151.675	120.792	90.0368	108.206
gene:Zm00001d013825	42.115	191.364	143.178	128.174	153.884	143.263	46.7733	184.961	147.513	150.937	129.514	61.3478	54.7417	223.61	102.022
gene:Zm00001d013827	9.19249	6.84711	7.31309	7.71967	7.90109	7.04573	8.06807	6.61178	8.208	7.84929	11.0725	6.87944	13.9051	6.90189	9.15304
gene:Zm00001d013830	154.284	106.887	95.6796	93.2355	97.5781	159.918	97.9934	100.403	91.9736	93.7144	88.2124	98.4921	86.3801	87.9363	102.865
gene:Zm00001d013831	11.7531	8.40935	5.35884	8.2291	9.94674	8.40396	9.81877	6.75558	7.20431	9.31371	6.73401	6.02236	6.36726	6.42553	10.2551
gene:Zm00001d013834	103.95	144.295	121.366	143.465	120.006	208.753	208.121	181.484	97.7659	154.679	173.748	124.228	192.51	120.836	172.075
gene:Zm00001d013838	3.99392	4.61976	4.23257	4.29556	3.82772	3.15905	3.4448	3.59347	4.35227	3.75428	7.02121	3.85149	4.87824	3.9872	4.50997
gene:Zm00001d013840	36.1488	34.3525	44.6575	31.0182	24.7838	37.826	41.0496	23.3345	31.016	22.628	15.5198	34.1302	26.7193	33.8723	27.7514
gene:Zm00001d013842	52.3223	34.149	50.4423	31.3423	38.665	67.7617	36.3275	58.4836	46.0098	65.263	63.1654	36.6493	63.407	40.846	33.6097
gene:Zm00001d013855	3.26748	2.27845	3.46715	0.626535	0.059367	5.96873	1.17779	1.93946	2.06865	0.033918	5.01997	0.0241633	9.53886	3.90207	2.99392
gene:Zm00001d013857	41.7726	33.6544	55.0978	19.8117	45.4144	42.1824	15.7573	49.985	30.5459	36.2399	37.112	30.5149	34.7533	23.8759	14.8533
gene:Zm00001d013858	5.4519	2.70276	1.82023	3.28322	2.55783	5.19111	3.19813	3.40771	3.46431	2.09643	2.77572	3.10174	2.20336	2.56394	3.83226
gene:Zm00001d013859	4.26808	1.74601	1.33378	2.47305	1.88791	2.9296	2.1023	1.76793	1.8227	2.35812	1.92236	2.54932	1.81103	1.86397	2.743
gene:Zm00001d013862	50.0539	32.2532	40.0642	29.8938	34.5431	55.2143	42.7599	37.7803	33.2752	52.276	38.1301	28.5571	42.5682	34.9231	53.6028
gene:Zm00001d013879	167.06	235.34	285.384	221.851	265.388	267.636	306.336	320.634	258.382	239.885	301.402	214.905	292.445	247.882	250.375
gene:Zm00001d013885	2.23966	1.67071	1.76631	1.95555	1.56468	2.11461	1.25822	1.95703	1.82784	2.86608	2.31717	1.8866	1.56518	1.81789	1.70387
gene:Zm00001d013886	11.7172	10.9033	9.15321	8.69206	13.1318	12.9701	8.09901	7.22967	13.5935	13.069	15.8773	7.68559	10.0363	10.0861	11.521
gene:Zm00001d013891	0.453341	0.83904	1.42253	0.448902	1.13934	0.718227	0.593978	0.846106	0.550486	0.896213	0.868203	0.784963	0.532028	0.555901	0.731416
gene:Zm00001d013892	17.996	21.6566	13.6135	24.0399	19.3317	12.1941	19.7737	16.9104	17.7197	15.0081	11.2693	23.4067	14.6267	19.6255	19.6364
gene:Zm00001d013900	32.0819	32.9128	43.0483	33.6707	25.1975	35.7738	37.2628	33.2885	36.4028	42.0825	36.2525	31.3575	47.7411	44.7619	42.0328
gene:Zm00001d013908	5.44541	3.53387	2.86688	3.7097	3.46326	4.80826	4.19793	2.96663	3.55944	3.64515	3.39906	3.75162	3.84782	3.20048	4.15919
gene:Zm00001d013909	32.1757	14.2922	6.91948	16.8521	12.672	14.1715	24.5764	9.7361	12.2836	9.84727	11.5916	14.274	17.8246	13.7348	16.7225
gene:Zm00001d013910	15.6279	10.1214	6.85457	11.2198	9.30353	8.14296	7.79931	7.52564	8.96659	6.97627	7.7681	11.0904	6.5086	9.34571	8.26455
gene:Zm00001d013915	31.7024	14.7996	16.9396	15.3673	16.6099	29.472	21.5174	15.3505	15.9101	19.6489	17.752	16.7746	17.2233	13.3152	18.788
gene:Zm00001d013927	141.836	150.356	167.433	133.581	159.893	152.057	110.311	169.404	143.722	125.469	146.212	140.117	130.965	129.056	103.462
gene:Zm00001d013937	16.1778	19.5302	25.4545	18.521	19.2246	24.3242	22.3097	18.8245	22.7275	23.0837	23.4556	17.3972	26.8195	18.5608	22.0726
gene:Zm00001d013944	0.174541	0.181192	0.234074	0.157889	0.224281	0.189056	0.125775	0.158058	0.158845	0.203516	0.478801	0.12055	0.155545	0.153889	0.254571
gene:Zm00001d013947	1.07288	2.09132	1.8065	1.08374	0.812404	1.32499	2.18584	0.934137	1.46095	1.61359	0.557607	1.5907	0.931085	1.10965	2.33142
gene:Zm00001d013957	5.2931	5.25056	5.31734	4.80151	4.69947	4.49998	4.15562	4.97983	3.89363	4.05282	4.43451	5.94525	2.93985	4.96987	3.94709
gene:Zm00001d013958	9.43735	7.1895	5.81571	8.37673	7.30271	9.94585	8.97827	5.29878	7.96715	6.25557	6.14979	7.25743	8.5616	9.02303	10.9583
gene:Zm00001d013964	24.3944	18.9855	27.9867	20.9091	20.5269	32.3058	28.9863	20.8202	25.3888	34.1111	38.7314	19.9749	32.1834	24.5012	21.4005
gene:Zm00001d013982	7.08644	5.95739	9.53243	6.79686	10.2623	8.67063	8.24361	8.4354	7.74936	9.66684	11.1255	7.70392	8.05693	5.5497	8.81291
gene:Zm00001d013992	3.45074	2.74303	3.86969	3.57748	2.82525	3.73916	4.13502	4.22427	5.02095	4.64174	3.80041	2.93679	4.33751	3.72409	4.45963
gene:Zm00001d013994	0.836366	0.671138	0.833601	1.14954	1.64467	0.387459	1.078	0.511642	0.682602	0.939213	0.720889	0.615889	0.793806	0.824439	0.613461
gene:Zm00001d013997	0.645167	3.40955	1.49724	2.56505	0.54513	0.376768	0.427587	1.29167	2.14222	0.362025	1.26952	2.09731	0.921322	2.81686	0.144084
gene:Zm00001d014007	10.7684	11.0533	13.0819	12.6013	11.5894	8.76744	13.8996	11.9255	13.6305	11.4774	5.77919	8.69124	8.61263	12.5144	24.7066
gene:Zm00001d014011	7.65261	5.13148	5.73685	6.64612	5.43999	5.37378	7.68431	6.16132	5.23483	5.43695	4.61455	5.0825	4.67898	5.41308	6.49702
gene:Zm00001d014013	2.26666	2.05926	0.948755	2.11125	1.93576	1.8024	1.01983	1.45592	1.58081	1.51629	1.98445	2.38462	1.41124	1.86679	1.44965
gene:Zm00001d014030	1.53053	1.4313	1.85839	2.34044	2.30113	1.8518	1.10736	2.05223	1.25191	1.82417	2.43215	1.72391	1.7712	1.57981	1.28828
gene:Zm00001d014033	1.31317	0.940008	0.912055	1.68712	2.1032	0.494079	0.652352	0.612613	1.15162	1.10308	1.08736	1.12005	0.847186	0.868439	1.3621
gene:Zm00001d014046	57.2963	41.0397	35.6973	37.9683	36.8216	53.258	44.16	37.979	39.3008	27.5184	31.9419	39.1728	34.9308	40.4966	38.4369
gene:Zm00001d014080	1.00379	1.28219	1.22921	1.61283	1.35743	1.54606	1.55686	0.824246	1.69964	1.33802	0.915799	0.984167	1.63353	0.948046	1.15644
gene:Zm00001d014081	3.31003	4.04972	2.81057	3.99041	1.69497	2.9143	3.0097	1.67638	4.0367	2.34949	1.45936	5.37864	2.47107	4.01264	4.58812
gene:Zm00001d014083	3.24689	2.17581	1.93983	1.67359	1.66707	4.58877	1.67267	2.79968	2.49052	2.69138	2.34381	2.39914	2.07488	2.17076	2.87733
gene:Zm00001d014084	1.05604	0.513083	0.378313	0.861453	0.286246	0.926806	1.04123	0.64683	0.809213	0.423644	0.350424	0.901448	0.601744	0.844426	0.907541
gene:Zm00001d014088	2.82755	2.08891	2.72298	3.14908	2.51224	4.06686	1.71245	3.1878	1.71611	3.22598	3.67044	4.24829	2.49118	3.31265	1.53991
gene:Zm00001d014090	42.9826	52.5835	53.75	25.3703	28.5536	36.6821	17.5074	50.8273	21.9019	19.7873	32.6855	50.7511	33.2579	26.7825	16.1591
gene:Zm00001d014102	61.727	70.3006	59.0939	54.6407	39.557	54.8959	37.1523	34.5763	47.3074	29.6612	27.697	48.2899	33.5857	43.3715	44.0027
gene:Zm00001d014108	5.80444	5.17368	3.33672	6.17072	15.7197	23.8245	4.33492	5.60292	17.7411	4.60945	5.4486	5.13886	25.7049	5.23135	5.56073
gene:Zm00001d014109	15.5747	18.1064	16.7764	19.554	18.8933	8.37403	14.6284	16.5053	14.3392	15.2771	17.3837	19.7328	11.2954	17.9103	15.2057
gene:Zm00001d014112	3.05343	2.96882	3.07942	3.70826	3.57252	1.48112	3.48237	2.75071	2.12457	3.73874	3.09227	3.3391	3.83466	2.66632	2.95696
gene:Zm00001d014116	3.83952	7.43934	4.28986	14.3498	0.059138	9.75423	7.48404	5.66379	12.1644	23.5515	4.1793	5.6182	16.1043	5.55115	15.4177
gene:Zm00001d014124	191.463	201.255	202.854	175.145	180.454	158.7	156.094	177.667	151.681	138.058	158.246	211.013	134.519	162.489	136.617
gene:Zm00001d014126	0.321407	0.296425	0.504122	0.785	0.828451	0.593361	0.563253	0.409104	0.124642	0	0.441933	0.403872	0.21732	0.289891	0.545749
gene:Zm00001d014128	9.78057	7.1908	4.53993	10.7842	9.85063	6.58134	9.1448	5.74331	7.79076	12.5504	6.64876	5.84164	11.4104	7.34029	11.6601
gene:Zm00001d014129	7.02305	8.01295	6.50679	9.79315	7.01891	6.58152	11.0401	6.9121	9.00042	8.80845	8.36951	7.31662	8.94792	7.71308	11.8906
gene:Zm00001d014138	25.5484	29.5305	21.4727	29.7015	32.3661	16.9081	18.2283	23.6717	23.2143	23.0606	21.131	29.8429	19.6684	27.4945	21.5452
gene:Zm00001d014143	1.1205	1.12084	0.75135	1.37534	0.377756	0.953678	0.969972	0.722709	0.838802	0.497976	0.692636	0.795821	0.789961	1.06105	1.18648
gene:Zm00001d014145	0.502372	0.466222	0.441719	0.517976	0.393188	0.401092	1.42515	0.277499	0.590757	0.461153	0.235082	0.618631	0.413792	0.378148	1.18744
gene:Zm00001d014148	1.05264	1.34587	0.669108	1.19491	1.26673	0.825687	0.535284	0.633727	0.497573	1.26971	0.693249	0.784479	0.604136	0.967908	0.564211
gene:Zm00001d014159	1.27353	1.73719	0.723776	2.8573	2.29238	1.04779	0.937318	1.38248	1.46067	1.34964	1.85282	2.56967	0.783368	1.16652	1.69716
gene:Zm00001d014160	0.67815	0.510198	0.233664	0.45656	0.863728	0.430457	0.206542	0.38979	0.515515	0.575828	0.567341	0.66408	0.37941	0.432407	0.476958
gene:Zm00001d014166	7.79868	6.48885	12.875	13.9408	9.3433	12.0597	14.1293	7.21098	11.46	10.4288	17.0056	5.88057	11.9961	12.9241	14.5836
gene:Zm00001d014178	0.161113	0.146581	0.119655	0.629062	0.582551	0.0317023	0.358298	0.123765	0.226116	0.360511	0.164662	0.260043	0.124614	0.17859	0.182481
gene:Zm00001d014186	10.1983	11.8913	10.027	13.1101	12.2592	8.63016	8.64723	8.59908	9.96433	11.2359	12.6831	11.403	9.94872	13.69	8.9475
gene:Zm00001d014198	13.155	12.632	16.2914	9.32955	9.70615	11.2471	16.1979	6.86102	10.6722	6.06323	6.39496	10.904	7.21447	7.7422	11.6268
gene:Zm00001d014200	6.07132	7.54713	7.15575	7.68975	10.1768	5.53988	4.92256	7.70093	6.08418	5.67421	6.41777	7.75845	4.86082	6.41075	6.34498
gene:Zm00001d014222	0.04172	0.0473763	7.6e-05	0.103987	0.546957	0.331022	0.205247	0.356323	0.063992	4.65e-05	0.218235	0.0891223	0.335621	0.131698	0.000240667
gene:Zm00001d014224	2.20043	3.11891	1.25871	2.40792	2.57008	3.48157	1.70029	2.03139	2.44646	1.92218	2.05427	1.07595	3.35748	1.59443	4.82761
gene:Zm00001d014244	3.99571	4.25902	3.90803	4.60421	3.59784	4.92656	5.9798	3.95009	5.12139	5.01193	3.72327	3.28801	6.31447	4.66972	6.0515
gene:Zm00001d014253	105.542	176.452	149.837	102.542	164.349	167.449	126.662	152.54	165.637	167.918	175.829	108.649	168.655	167.974	231.089
gene:Zm00001d014258	982.399	1321.31	806.14	1226.73	1086.76	930.659	818.619	979.317	1148.63	798.673	964.369	1356.75	801.948	1233.59	659.027
gene:Zm00001d014261	3.36798	3.61659	2.08246	3.42969	3.0941	2.43411	1.26807	2.90065	3.01187	2.11933	2.66613	3.30407	1.95597	2.87867	1.94587
gene:Zm00001d014271	1.87072	2.47902	0.704526	3.78159	1.81753	1.70747	2.69644	1.92005	2.78086	1.68732	1.54863	2.5377	2.48327	2.12861	1.25475
gene:Zm00001d014280	4.80486	4.04439	7.12138	5.33835	5.66113	4.55872	4.64591	4.30901	4.27381	5.44755	5.4631	4.86678	6.40313	5.44732	6.52986
gene:Zm00001d014291	35.3929	29.5418	33.0479	27.081	26.7746	36.1711	40.7297	25.5149	27.9794	27.9248	21.9564	30.7394	27.4549	21.7434	37.9092
gene:Zm00001d014294	14.4699	18.8935	11.4961	17.3047	13.6451	11.8978	10.9808	11.3796	13.6076	10.3282	15.5799	21.0678	9.46453	15.56	7.48067
gene:Zm00001d014299	9.94667	12.7036	9.0794	11.6006	11.7585	7.62842	7.34147	9.48539	9.16682	8.9851	8.95949	12.5788	7.00205	10.1943	12.9359
gene:Zm00001d014302	4.14855	5.48702	5.85282	7.39788	7.35995	3.79696	3.0418	4.86018	5.01601	4.82095	6.13777	6.22033	4.85812	5.58275	4.75696
gene:Zm00001d014304	2.31285	2.67503	1.90848	4.19742	4.56216	1.94307	1.88617	1.43233	2.68319	3.00441	3.59901	2.6494	3.07445	2.97371	2.55123
gene:Zm00001d014309	2.39502	2.5748	0.811725	2.68905	1.80913	0.590755	1.41255	1.12279	1.26076	1.0422	0.967012	2.46875	1.15549	1.38369	1.42791
gene:Zm00001d014317	28.4752	26.5546	15.5994	34.3952	24.284	27.2397	42.8114	24.6915	24.3269	26.1104	15.2671	25.9758	18.5596	31.1112	43.5164
gene:Zm00001d014329	0.632061	0.564145	0.865553	0.48249	0.933784	0.524378	0.397178	0.876177	0.466102	0.965074	0.910766	0.521467	0.695134	0.622833	0.447218
gene:Zm00001d014340	8.24583	8.30704	4.50172	9.77269	9.52764	4.27198	5.27214	4.64862	6.72488	6.08187	5.67081	7.48752	5.20599	5.69578	6.77646
gene:Zm00001d014345	0.561383	0.407369	1.21313	0.242143	0.73359	0.757073	0.131932	0.797311	0.609021	0.991261	1.20287	0.393932	0.596444	0.462754	0.210397
gene:Zm00001d014351	30.6467	46.6164	59.3857	46.6564	47.0307	31.293	41.874	41.9702	31.9463	38.004	36.1411	52.2219	29.2501	50.2562	37.6717
gene:Zm00001d014361	1.45838	1.14713	1.77235	1.44047	1.28244	1.14192	2.2468	1.52607	1.35344	2.04236	1.56084	1.16872	1.99496	1.68306	2.38987
gene:Zm00001d014366	0.382424	0.29146	0.220196	0.335658	0.204643	0.257384	0.365097	0.135833	0.357909	0.222501	0.716103	0.420003	0.38706	0.207423	0.313925
gene:Zm00001d014377	13.284	8.85228	5.92374	11.0407	8.88358	10.3309	8.66087	6.31778	9.04474	7.01568	7.03027	9.28779	6.94144	7.97768	10.04
gene:Zm00001d014385	18.3264	19.2564	10.1621	21.189	18.6666	17.3126	19.5026	13.0677	16.0292	14.4265	8.256	18.5923	12.6864	13.6633	18.4657
gene:Zm00001d014393	0	0.0399837	4.10826	0.0232017	0.114693	0.0266303	0.212478	1.11434	0.022583	0.089243	1.03204	0.420284	0.057672	1.15832	0.104375
gene:Zm00001d014414	3.73389	1.67968	1.74141	1.6395	2.2536	2.42723	1.59104	2.19855	2.08749	1.7394	2.40237	1.76202	1.61697	1.23752	2.7934
gene:Zm00001d014428	1.5481	2.57259	0.966842	7.17175	0.530515	4.64282	5.5178	1.59963	4.76275	0.353623	0.591501	4.41424	0.758378	4.55646	6.82168
gene:Zm00001d014429	4.01389	3.91301	4.53758	2.82135	4.84029	2.59159	2.01866	3.57986	3.34743	3.707	4.25094	3.61299	3.2746	2.93474	2.52677
gene:Zm00001d014445	2.92727	2.60324	2.74644	3.59776	3.54415	3.30842	2.40158	2.01809	2.90611	2.12547	3.30668	2.98663	3.59085	3.10307	3.2977
gene:Zm00001d014446	1.15672	2.06606	2.0963	0.291944	0.26411	0.300347	0.832285	1.56901	1.15395	2.57595	2.23268	0.587536	1.19248	0.862678	0.678169
gene:Zm00001d014458	0.45767	0.311482	0.426045	0.506821	0.459642	0.370811	0.558575	0.226725	0.306405	0.311574	0.22894	0.319539	0.538683	0.300352	0.736405
gene:Zm00001d014459	1.18147	3.21042	3.06831	4.57842	0.929777	1.30173	1.10556	1.50341	4.29278	0.325051	6.24738	4.18875	2.5948	4.11348	0.730754
gene:Zm00001d014460	8.59741	8.46173	6.35394	8.78659	9.51646	6.24734	5.98598	6.63783	7.46014	6.3757	5.67156	8.48615	5.9519	8.24149	7.31825
gene:Zm00001d014463	135.423	115.504	170.05	137.034	126.982	139.638	198.659	130.483	162.42	144.274	113.714	112.057	155.611	130.447	200.367
gene:Zm00001d014467	0.13677	0.0994097	0.364768	0.332921	0.21266	0.136613	0.276833	0.217198	0.0448157	1.57647	1.76382	0.142448	0.0479483	0.087812	0.301244
gene:Zm00001d014491	203.838	262.624	319.3	278.22	281.427	316.462	419.634	254.674	407.09	406.398	480.437	192.013	489.804	299.411	370.858
gene:Zm00001d014493	1019.76	1156.88	1164.77	1222.48	1076.71	1146.66	1826.43	1390.49	1376.79	1176.71	1428.81	1234.39	1573.91	1281.8	1133.47
gene:Zm00001d014499	6.29288	8.98265	7.41791	10.0867	9.44767	3.70401	6.33109	7.42305	5.06099	3.99077	4.5082	9.65264	3.00123	7.50603	5.23159
gene:Zm00001d014503	0.630462	0.70401	0.449423	0.673975	0.535022	0.20084	0.707519	0.363874	0.41356	0.343406	0.460617	0.632684	0.572521	0.485493	0.696972
gene:Zm00001d014510	1.49933	1.43579	0.720995	1.52466	1.46708	1.09868	0.747112	1.25454	1.16675	1.54002	2.60099	1.20442	1.45713	1.29705	0.962744
gene:Zm00001d014511	2.3664	1.34488	0.757991	1.55369	2.11644	1.60092	0.934285	1.14626	1.1756	1.68877	2.70223	1.69053	1.38027	1.72304	0.74628
gene:Zm00001d014523	2.43305	1.84581	3.00133	1.76063	1.80199	2.32382	3.05262	1.81197	2.37282	3.07421	2.2084	1.9617	2.89898	2.65075	3.35683
gene:Zm00001d014524	1.20819	1.08099	0.909076	1.43087	1.93492	1.08222	0.681423	1.02027	1.05577	1.32831	1.14785	0.929654	1.12242	0.791211	1.04537
gene:Zm00001d014532	10.1159	6.57196	8.17973	6.34215	5.96843	10.5183	10.0208	7.69462	6.72515	9.45454	6.47363	6.59953	8.28724	7.56409	10.7882
gene:Zm00001d014569	5.96155	7.00624	7.04333	6.30975	5.6114	5.21856	5.73249	6.51708	5.64056	5.20799	5.94052	8.76369	4.31356	6.05138	5.51713
gene:Zm00001d014580	3.56287	2.32262	1.52724	2.76814	4.05052	1.9404	2.39221	2.24375	2.48767	3.02393	3.12541	2.86487	2.4461	2.7132	3.11175
gene:Zm00001d014581	3.74869	2.62726	1.18912	2.59093	3.11444	2.70588	2.00462	2.29847	2.24471	2.6999	2.17579	2.63684	1.77997	2.05861	2.47558
gene:Zm00001d014608	226.762	269.964	176.217	229.848	187.925	188.711	143.587	164.883	137.675	125.185	146.831	231.566	146.018	170.265	134.98
gene:Zm00001d014613	116.425	146.416	140.097	143.87	113.813	151.498	175.934	157.908	173.2	154.499	213.792	149.229	221.353	171.972	140.355
gene:Zm00001d014614	130.633	265.399	236.524	239.44	155.776	155.544	265.235	236.294	201.726	230.357	257.89	317.546	209.675	259.353	209.938
gene:Zm00001d014615	145.133	177.621	137.71	176.411	159.977	165.409	111.937	154.441	176.513	103.03	172.769	163.598	167.129	183.517	148.439
gene:Zm00001d014617	15.4604	17.0694	19.4663	18.2679	15.9625	14.7399	10.3032	16.7244	14.3194	15.027	56.6762	25.0241	22.9807	20.6729	11.5036
gene:Zm00001d014623	1.49809	1.82329	0.888271	2.42998	1.57069	1.54292	3.55282	1.26104	1.66305	1.18712	1.75926	1.23689	1.58348	1.42451	3.98391
gene:Zm00001d014641	6.24655	5.13142	4.46791	5.33223	3.91701	7.1209	6.19752	4.66347	5.53224	5.01446	4.81514	4.94513	4.90449	5.22875	6.16247
gene:Zm00001d014649	0.196918	0.276599	0.180538	0.210929	0.665136	0.238048	0.187049	0.251844	0.594717	0.311247	0.326003	0.674143	0.138195	0.30023	0.355189
gene:Zm00001d014654	1.27622	0.723904	0.477331	1.23097	0.99246	1.10127	1.13049	1.02024	0.894153	1.12591	0.710638	0.546113	1.05728	1.10205	2.23579
gene:Zm00001d014663	2.12946	1.77622	1.02178	1.05212	1.51116	2.18276	1.19062	1.75735	1.51691	2.09433	2.36309	1.26928	2.06326	1.29108	1.83295
gene:Zm00001d014665	0.47978	0.332234	0.638072	0.64748	0.652907	0.525318	0.972039	0.570482	0.640488	0.625412	0.378884	0.645016	0.651055	0.521263	0.731915
gene:Zm00001d014666	1.05673	1.19147	0.878796	1.06466	0.60501	0.63975	0.477591	1.05423	0.781978	0.7302	0.283867	0.836616	0.940878	0.645632	1.52456
gene:Zm00001d014669	11.8367	5.91826	6.51504	6.7335	6.73695	11.1678	6.9161	6.00936	6.81203	9.98087	8.70234	5.23434	7.339	7.34992	7.18565
gene:Zm00001d014674	3.0713	4.99981	2.84242	2.92789	5.5964	3.61253	3.30048	5.47504	3.49401	3.42722	3.34528	2.70209	3.42995	9.04589	2.84847
gene:Zm00001d014681	1.70872	1.61444	0.752118	2.4268	1.43018	1.61497	3.72934	1.13791	1.99197	1.3069	0.886198	1.64551	1.69358	1.15928	4.38078
gene:Zm00001d014690	12.2597	8.3532	6.6639	9.93845	6.81875	8.40591	11.9112	4.14854	8.92271	8.01156	4.49002	8.1002	7.52798	7.05088	9.45458
gene:Zm00001d014698	2.8453	1.80293	2.51662	1.24226	3.15849	2.31656	1.57952	1.67105	1.93181	2.06342	2.28781	1.79409	2.15361	1.64735	1.87307
gene:Zm00001d014701	11.1701	8.18933	5.03634	11.9496	10.5406	6.54635	6.92637	5.83784	9.16429	7.64917	7.99869	9.70531	9.70143	9.77587	7.89918
gene:Zm00001d014716	5.13568	5.83602	4.63021	5.09618	4.33858	6.20507	5.37063	4.9002	6.00012	5.26499	4.51912	4.2801	5.01315	5.07575	4.80463
gene:Zm00001d014717	1.8019	2.25817	1.93201	1.63768	2.01022	2.65383	1.66744	1.78638	2.11806	1.20629	1.46791	2.32403	1.41332	2.09129	1.42291
gene:Zm00001d014728	0.813229	0.528858	1.44117	1.29644	0.923968	1.09024	1.78997	1.20558	0.975733	1.19967	1.06043	0.806975	1.46756	0.760476	1.05799
gene:Zm00001d014734	52.6226	44.882	55.5059	41.4153	39.5175	55.4104	44.6771	44.3148	44.3781	37.4877	40.9807	45.6884	37.9138	47.0437	43.1554
gene:Zm00001d014735	4.93564	4.13328	4.7995	4.9184	5.35647	4.1331	3.78872	4.62877	4.32596	5.82592	4.72186	4.06632	4.58637	4.48403	3.59264
gene:Zm00001d014748	0.830315	2.02359	0.412993	0.699034	0.484188	0.790381	0.0303467	1.1325	0.335099	0.715946	0.705506	1.10663	0.2278	0.436581	0.798831
gene:Zm00001d014755	9.63024	15.5607	11.3216	15.2896	13.6072	8.70164	14.2502	13.6287	11.4349	10.4263	6.48094	10.6666	7.34387	12.9087	17.7683
gene:Zm00001d014757	2.87357	2.56986	3.69126	4.72606	2.61764	2.74356	3.73253	3.29331	2.20391	3.44912	2.41192	2.28267	2.62617	3.2692	4.8558
gene:Zm00001d014759	28.0712	17.7587	13.8474	19.4742	19.8089	23.4115	25.1471	20.8328	21.7571	23.3105	18.5	18.9369	16.5893	21.1913	24.5288
gene:Zm00001d014765	2.431	3.05583	2.40641	2.54505	2.39345	2.4677	2.60892	1.22641	2.57858	2.2197	1.37453	2.30504	2.32833	1.97922	4.28314
gene:Zm00001d014781	4.36947	4.2536	1.10791	6.30318	4.15013	2.74857	2.91723	2.42306	4.81451	2.31175	3.29611	5.67344	5.26424	5.95714	1.81592
gene:Zm00001d014783	10.9876	6.28276	5.91525	10.7138	14.598	11.2573	8.12002	6.64641	6.76291	14.004	8.68358	6.13777	10.6775	9.02766	12.217
gene:Zm00001d014792	20.4861	23.8677	15.0413	23.253	20.5751	17.0626	11.4735	19.0369	19.1852	15.7501	19.2473	29.6933	13.2669	19.3298	11.5095
gene:Zm00001d014794	29.8351	23.5195	31.2317	31.5192	25.569	47.1019	31.3687	31.2293	26.1864	32.9336	39.9179	24.9903	41.1876	31.9225	24.7838
gene:Zm00001d014804	6.29405	12.1504	9.31679	9.66498	9.00598	6.83089	13.7437	9.60891	12.149	6.99798	9.99505	10.8619	6.57181	13.735	12.4359
gene:Zm00001d014831	1.05916	0.572905	0.415224	1.28398	0.575853	1.06726	0.899082	0.708535	0.985082	1.72507	0.955768	1.07634	1.07394	1.13761	0.6752
gene:Zm00001d014845	0.399225	0.081622	0.207634	0.34039	0.159318	0.222818	0.237572	0.262984	0.216119	0.230989	0.339684	0.181746	0.321124	0.333643	0.417871
gene:Zm00001d014852	23.5314	47.8506	13.7625	68.3321	62.6151	11.883	13.1684	19.4298	34.8681	13.95	13.8778	48.4653	29.0139	45.4688	28.4095
gene:Zm00001d014853	22.6078	21.01	13.9332	25.5695	24.2135	17.447	12.5552	16.2915	16.4654	19.1219	21.3892	18.9594	16.173	18.2732	13.9252
gene:Zm00001d014861	18.861	3.48349	10.4766	9.94046	15.8923	16.4314	13.503	10.3688	10.3344	14.8022	12.8992	14.1304	13.2514	12.9684	18.3455
gene:Zm00001d014864	7.16817	5.71422	4.56078	6.17965	7.35299	4.01094	3.87695	5.17662	4.21415	6.34166	5.28037	5.50938	4.57322	4.7324	4.79527
gene:Zm00001d014868	1.03304	0.474794	1.09827	0.909022	0.727123	0.98686	1.68389	0.634671	1.23617	1.11953	0.868871	0.839772	1.40868	0.848033	0.80701
gene:Zm00001d014882	3.76351	4.5199	3.23946	5.92516	7.29446	3.70486	2.29227	3.95618	5.19171	5.06167	4.30553	5.35178	4.36418	5.06472	5.56303
gene:Zm00001d014889	0.808571	0.843134	0.487846	1.19764	1.21157	0.749532	0.67398	0.865817	0.649941	1.08234	0.736195	0.900272	1.11865	0.709657	1.16108
gene:Zm00001d014915	5.43119	3.0263	2.56008	3.22873	3.52605	4.45313	3.00806	2.46369	3.03324	2.8592	2.74577	3.20243	2.05777	2.82923	3.93637
gene:Zm00001d014918	1.19746	1.85709	2.3524	1.6442	1.81053	0.955344	1.99113	2.03097	1.84747	1.26769	1.15493	1.50726	0.954554	1.44904	1.57929
gene:Zm00001d014938	0.281	0	0.06508	0.430583	0.044909	0.354076	0.62531	0.058969	0.553584	0.0903595	0.104069	0.248626	0.263778	0.292165	0.52896
gene:Zm00001d014944	6.22118	8.02459	7.15909	5.52392	4.26308	5.79298	9.35744	5.26375	5.37385	2.78509	8.73028	11.1609	4.6819	5.94483	4.48613
gene:Zm00001d014945	2.88029	5.15383	1.90509	2.12649	1.39202	1.50641	3.32049	1.06526	0.992756	1.39346	0.670033	5.56163	1.08488	1.96168	1.86235
gene:Zm00001d014949	17.075	20.5234	18.9532	20.8409	22.039	22.8147	27.1741	16.6936	24.0873	21.5735	22.795	17.4776	32.1844	21.6573	27.0829
gene:Zm00001d014953	49.7992	69.615	71.3106	70.1728	68.5704	47.4936	58.21	64.2966	62.8387	54.7054	56.8876	69.671	50.3809	62.5241	59.9788
gene:Zm00001d014968	1.80213	1.95384	1.00334	2.82369	3.21592	0.84807	1.21592	1.60014	1.77925	1.91171	1.5622	2.16165	1.32515	1.47564	2.02904
gene:Zm00001d014969	50.6298	47.667	50.24	54.9722	58.1355	53.1339	58.3908	60.8815	59.2006	61.2607	58.0248	52.5456	71.4025	60.6229	78.4047
gene:Zm00001d014976	1.73442	1.4762	3.46773	1.24645	2.5524	1.12503	0.987591	2.06497	1.05424	1.46971	2.83167	1.31785	1.50652	1.37638	1.25674
gene:Zm00001d014977	13.5799	16.9591	10.4372	17.1384	16.3633	7.46586	9.41867	10.4843	11.832	11.0562	11.6168	17.2581	9.79674	12.0665	10.0258
gene:Zm00001d014983	5.61576	3.49214	3.54074	4.4173	3.72077	5.80703	5.86464	3.46205	4.10307	3.87699	4.3907	4.46671	4.88853	3.10867	4.91398
gene:Zm00001d014993	56.8383	46.0858	38.6447	64.0509	54.1959	56.5181	24.565	52.3986	37.5048	50.0627	56.5971	60.2747	35.9926	42.5084	29.8959
gene:Zm00001d014998	2.5131	5.35944	0.618915	1.66895	2.13848	1.74319	4.14293	1.25217	1.3055	1.58644	4.44298	7.25974	1.4483	1.54173	2.36756
gene:Zm00001d015005	1.98359	2.95574	0.810632	0.365319	1.52811	0.955917	1.33473	1.7265	0.700211	1.94792	0.0638193	3.1147	0.792171	1.92791	1.04656
gene:Zm00001d015011	6.22559	4.71231	6.58169	3.83969	6.53479	6.76684	3.62919	6.78213	4.18643	5.32686	5.83018	4.22322	3.9888	5.19427	3.3714
gene:Zm00001d015012	15.9303	15.4507	18.3613	13.2103	12.2599	18.2068	18.7585	21.1379	14.8208	13.7771	13.9464	17.5539	12.3629	15.0084	11.4558
gene:Zm00001d015025	80.4091	81.6075	112.836	87.1453	96.4659	87.993	96.5462	88.4177	99.7445	149.196	122.809	72.2121	118.796	96.9129	123.891
gene:Zm00001d015036	3.73866	4.44521	2.47441	4.44083	5.19799	2.78838	1.78148	2.47413	3.12662	3.0486	4.08643	3.92186	3.13612	3.37791	3.62692
gene:Zm00001d015059	0.2834	0.177039	0.106939	0.0772897	0.210635	0.213534	0.221594	0.210281	0.390671	0.337162	0.180895	0.115783	0.340162	0.012622	0.32869
gene:Zm00001d015086	1.04164	0.685101	0.488751	1.18361	1.54583	0.403293	0.355593	0.74073	0.723466	1.00127	0.557553	0.797737	0.441201	0.819005	0.955607
gene:Zm00001d015091	532.479	536.419	898.467	364.644	534.317	617.065	503.876	935.095	461.936	534.262	667.365	571.371	589.24	455.285	346.823
gene:Zm00001d015092	13.1637	14.3861	20.7714	12.1232	16.8362	14.6776	16.6808	16.7518	18.1177	21.4017	11.992	9.78412	11.4752	11.8632	17.5309
gene:Zm00001d015094	0.265895	0.539154	0.427159	0.181651	0.343889	0.571194	0.243976	0.224122	0.431551	0.928226	1.06082	0.487043	0.137313	0.581682	0.513199
gene:Zm00001d015100	25.5244	27.0707	26.6639	21.011	19.9404	29.8035	37.8434	22.3306	27.8229	30.679	35.3308	19.705	35.3126	25.5896	28.4656
gene:Zm00001d015129	3.16364	0.889362	1.12995	0.939114	1.3682	2.2748	2.74902	1.19819	3.03272	1.40521	5.95664	0.85197	0.965319	0.764601	4.6939
gene:Zm00001d015130	17.9172	28.0062	22.5243	29.2838	31.0643	16.0485	12.8241	26.3663	16.4562	24.7962	11.0681	28.8181	23.3378	25.5621	9.85791
gene:Zm00001d015138	0.0815957	0.0511093	0.1987	0.0576583	0.153714	0.093336	0.036702	0.119996	0.091055	0.245116	0.203144	0.145053	0.088775	0.0592467	0.021341
gene:Zm00001d015148	30.2637	29.8578	27.5182	32.3914	26.8229	25.915	27.9999	24.9263	28.2295	15.3781	22.3314	32.7972	23.2429	28.9551	24.5535
gene:Zm00001d015180	124.398	132.567	133.605	129.852	141.342	98.5754	93.3723	120.215	110.885	94.9506	113.661	129.36	90.6943	114.393	104.102
gene:Zm00001d015186	57.6926	82.9264	63.7764	46.1383	47.8408	59.3079	65.5458	53.6594	52.8145	43.4931	68.3641	42.5087	56.6998	45.6043	48.4058
gene:Zm00001d015196	6.03002	3.92988	2.77436	5.31645	4.85198	4.0183	4.06025	5.00466	3.51582	4.91866	4.80198	3.43987	3.84353	5.19924	4.30709
gene:Zm00001d015208	13.7484	12.4788	8.68343	13.8111	12.9354	9.1775	11.5307	10.9844	10.469	10.4752	7.12441	12.3291	7.41394	12.096	13.6985
gene:Zm00001d015209	3.9423	3.26072	3.06726	5.50454	5.74286	2.24049	2.84634	3.48874	2.66512	4.17038	3.27346	4.09697	3.31795	3.32168	4.39676
gene:Zm00001d015213	1.36951	1.12425	0.672525	1.69216	1.46638	1.28942	2.02789	0.881655	0.609542	1.20505	3.2809	1.03614	0.853934	1.53477	2.16252
gene:Zm00001d015227	6.34941	5.18436	8.9997	4.88164	4.30203	8.98939	7.19116	6.32301	4.32065	7.51422	5.03136	4.48763	9.67865	4.77757	9.00614
gene:Zm00001d015228	26.4567	25.7552	32.7825	25.1625	24.6622	36.2951	25.9181	27.0025	35.5573	31.8423	34.8386	23.7222	37.872	26.8679	34.1494
gene:Zm00001d015233	0.492182	0.239984	0.252684	0.461915	0.429783	0.492212	0.410523	0.286656	0.452813	0.477033	0.495382	0.318211	0.542461	0.636532	0.760405
gene:Zm00001d015239	0.971104	0.963031	1.24644	1.21998	1.45779	0.846701	1.24501	0.904207	0.957787	1.12026	1.36437	1.04195	1.12133	1.04676	1.08059
gene:Zm00001d015243	6.7707	5.72696	3.00477	5.16452	3.86526	4.04027	7.48633	3.01567	4.56453	3.50391	2.27037	5.34347	3.79192	3.53892	5.32546
gene:Zm00001d015245	1.36415	0.931612	1.14342	2.03631	1.94184	0.788749	0.706516	1.02734	0.89663	1.4116	1.20252	1.22732	1.3243	1.3271	1.03828
gene:Zm00001d015247	16.2062	6.21065	10.6985	9.48938	11.234	13.9451	8.60371	14.711	11.0068	16.5839	13.6399	13.0252	12.1927	12.2997	16.0643
gene:Zm00001d015256	6.17443	6.42726	4.51381	5.60701	6.65193	4.639	4.60237	4.67264	4.74677	3.39718	4.30604	5.48879	4.82089	4.96237	4.47602
gene:Zm00001d015289	1.59618	0.757126	1.70791	1.28299	1.33437	2.54499	1.55965	1.63676	1.93656	4.7074	3.8304	0.929387	3.40842	2.49888	1.8293
gene:Zm00001d015291	3.04177	3.45002	1.75873	3.49349	2.10493	1.22646	5.17629	2.19818	4.84905	3.03322	1.25378	2.4878	1.12758	4.57731	5.23988
gene:Zm00001d015293	16.7586	17.2232	11.5382	18.0758	17.6815	14.3862	11.236	14.62	15.7287	11.7864	16.813	17.4969	11.5995	16.9784	10.524
gene:Zm00001d015294	0.255726	1.00736	0.935582	0.22306	0.373905	0.460513	0.0619637	0.150142	0.542114	0.155435	0.76058	0.177693	0.477511	0.32976	0.0420873
gene:Zm00001d015297	1.14892	0.844496	0.64322	0.940851	0.673824	1.09656	1.07469	0.716476	0.813037	0.801338	0.642309	0.915536	0.648331	0.563783	0.913318
gene:Zm00001d015306	2.72912	2.54127	4.95552	2.26106	3.71953	3.97848	2.75528	4.54671	2.8153	3.9097	6.11704	2.80619	4.16357	2.82023	2.76534
gene:Zm00001d015310	17.2666	15.1649	25.0374	16.7433	16.4756	20.7786	19.9686	15.9464	21.2978	23.1953	21.9047	13.2508	26.9609	18.6164	25.1443
gene:Zm00001d015319	20.0338	12.2297	10.5277	8.06795	26.2491	18.2541	19.3752	19.6951	12.5153	8.80287	13.2451	7.1195	9.98122	14.0344	5.39772
gene:Zm00001d015320	4.78135	5.74509	11.1722	9.18943	12.4758	6.68244	7.59854	8.20039	10.6773	8.70284	7.73164	10.7039	8.31013	5.9739	6.99057
gene:Zm00001d015328	49.1672	52.9551	67.4859	52.9647	60.3166	42.5277	42.1909	46.0695	44.5845	49.2317	56.6005	51.0566	44.142	51.8948	39.7297
gene:Zm00001d015346	0.703147	0.298689	0.553087	0.409872	0.266432	0.492231	0.322019	0.256225	0.418549	0.47604	0.595771	0.238307	0.529593	0.261798	0.315344
gene:Zm00001d015348	6.1498	8.18487	8.0855	7.62902	6.67675	11.0154	5.2916	4.57628	7.67415	3.33762	5.39639	6.49992	4.74344	4.86553	7.43187
gene:Zm00001d015349	5.1895	2.90278	4.33307	2.39864	3.62467	2.90759	3.46274	4.13868	2.2061	2.90227	3.05141	4.5807	2.65544	3.41227	2.28514
gene:Zm00001d015387	1.64358	0.905782	1.62187	1.41072	0.976241	1.55199	1.61226	1.07569	1.65329	1.9518	1.78607	1.27275	1.53023	1.78293	1.63196
gene:Zm00001d015389	1.50272	1.97227	1.82546	2.74159	2.81981	1.46803	1.304	1.65027	1.75196	2.21707	2.22871	2.15252	1.88349	2.14698	1.87807
gene:Zm00001d015394	13.4717	16.0075	11.5025	14.8477	8.88577	11.3241	24.7984	9.51902	12.5346	6.67249	5.97774	11.5239	9.30129	9.39396	15.6951
gene:Zm00001d015415	17.9206	18.1972	16.5668	19.1772	22.3789	11.9098	12.5659	18.297	17.5693	19.1288	17.4301	20.0154	16.3991	18.7598	19.3132
gene:Zm00001d015420	0.595466	1.40041	0.628939	1.09014	1.12963	0.593488	0.57896	0.42528	1.28754	0.769298	0.802262	1.17051	0.613291	0.928165	0.929896
gene:Zm00001d015428	0.774016	0.0631767	0.307954	0.337002	0.0550587	0.24948	0.704485	0.336688	0.483023	0.223581	0.126196	0.463264	0.163906	0.467103	0.352458
gene:Zm00001d015432	1.97917	2.3254	2.18668	2.30059	2.98902	1.60731	1.96605	1.82118	2.08513	1.99886	1.65068	1.54847	2.02792	2.30521	1.63259
gene:Zm00001d015434	8.13059	13.4808	8.51216	12.1397	7.90354	12.403	14.7136	10.7385	11.7168	7.77653	12.2567	6.87701	10.9674	17.2325	9.91534
gene:Zm00001d015435	0.335516	0.264777	0.113002	0.412512	0.248863	0.14482	0.104799	0.220992	0.251602	0.289536	0.341327	0.23286	0.158675	0.255985	0.167001
gene:Zm00001d015445	0.486606	0.382675	0.440123	0.297642	0.26294	0.596464	0.474014	0.315095	0.428659	0.455249	0.460416	0.891175	0.801431	0.392486	0.486439
gene:Zm00001d015450	12.7985	10.9328	10.5296	13.642	16.1665	8.69795	9.94057	11.1262	11.0376	11.1124	12.4275	11.8858	9.15145	11.1281	10.5053
gene:Zm00001d015464	16.9812	13.159	10.0173	15.6969	20.8681	12.6543	14.308	11.7207	15.1862	13.381	9.76063	17.4861	12.7461	13.3548	20.391
gene:Zm00001d015468	7.82196	6.68885	6.98318	7.40035	6.16094	7.18658	8.76346	6.82299	7.30049	7.30855	6.50228	7.25297	9.44646	5.82339	12.2434
gene:Zm00001d015474	7.83485	4.14193	2.89637	4.28989	4.22461	6.04337	3.82682	3.23633	4.04285	4.81283	3.15943	3.78087	3.83669	3.67056	5.34054
gene:Zm00001d015477	224.143	230.864	207.549	178.309	187.853	176.639	153.949	197.069	223.458	176.002	184.472	227.244	194.821	188.255	139.6
gene:Zm00001d015496	2.76215	3.84676	4.57189	2.81475	2.79942	3.37804	2.80247	4.42526	3.81239	4.1689	3.56495	1.70134	4.51054	3.10985	3.51297
gene:Zm00001d015498	4.36489	5.22056	4.27512	5.43566	5.59321	3.29791	3.38533	3.73933	4.51747	4.05562	3.66557	3.97294	3.06939	4.31404	2.88032
gene:Zm00001d015509	0.578014	1.26035	1.01162	1.08554	0.507954	0.661412	0.589713	0.901163	1.08167	0.625757	2.73916	1.5071	0.773034	1.11132	0.545906
gene:Zm00001d015513	14.0403	14.8863	14.0117	17.0925	13.4382	16.1387	18.4916	15.0592	14.9008	13.7152	12.8135	14.0539	9.31314	17.6883	15.7012
gene:Zm00001d015515	153.896	187.076	130.676	182.082	121.066	164.066	222.243	158.062	188.173	141.072	109.366	163.096	171.575	195.012	201.195
gene:Zm00001d015538	1.45903	2.40652	2.69745	3.39749	3.73602	1.65446	1.5218	3.38393	1.45235	1.78178	2.39568	2.31466	2.19795	3.70499	1.90758
gene:Zm00001d015559	1.5255	2.7216	2.42247	3.3742	1.83982	1.54978	1.84746	1.97203	2.02075	2.06355	4.50844	2.62041	1.87663	2.61195	2.55954
gene:Zm00001d015569	16.9883	10.6032	9.88928	14.0343	16.4113	13.3407	7.9745	8.55046	10.0091	13.2334	9.33069	11.8706	8.62675	10.3904	13.8341
gene:Zm00001d015585	3.30972	1.70206	0.768653	3.74974	2.86549	2.59929	2.16713	1.41797	2.18482	3.59799	1.29852	1.89246	1.08863	2.2225	3.91389
gene:Zm00001d015613	4.75637	6.27833	5.34941	7.11487	7.12027	3.57259	1.86951	5.62143	4.541	3.54079	3.7955	7.37709	4.00934	4.1103	6.70737
gene:Zm00001d015614	50.203	34.6293	30.5079	36.5097	40.6717	39.9805	38.1234	28.0798	39.5026	50.6834	54.059	29.2689	37.2959	32.48	64.4607
gene:Zm00001d015636	5.75015	4.38778	3.8241	4.39949	5.36076	1.86045	5.48132	2.64346	2.6907	4.35244	4.83517	2.88774	5.7688	4.59919	6.9144
gene:Zm00001d015637	0.794124	1.34245	0.855998	1.01454	1.13303	0.836097	0.438844	1.73943	0.636887	1.21265	0.924512	1.11974	0.625073	1.10075	0.942661
gene:Zm00001d015638	18.698	24.3813	21.8074	17.1987	17.1898	17.2047	15.6761	18.747	14.8766	12.138	29.4959	22.872	13.0629	18.3442	15.5613
gene:Zm00001d015651	1.99526	1.81523	1.12123	1.64418	1.57573	1.58209	0.85385	1.88774	1.44776	2.24721	1.75398	1.63448	1.75096	2.68912	1.80946
gene:Zm00001d015662	8.34885	4.8548	4.05735	3.61156	7.31844	2.35557	7.76586	2.61535	8.22262	0.533225	6.46029	7.84749	6.3632	6.01437	3.25324
gene:Zm00001d015671	2.30215	1.57421	1.09971	3.14566	2.85886	2.8621	1.85609	2.09162	2.20673	2.92466	1.05535	1.65882	1.57598	1.97308	1.95214
gene:Zm00001d015697	21.3915	16.2553	19.9056	11.3353	24.8512	18.635	9.13372	18.8893	14.1308	20.4063	18.6302	12.3003	11.3347	15.0482	10.3648
gene:Zm00001d015698	12.738	8.70197	13.7965	10.3836	14.8281	14.7199	8.16119	12.0304	11.9198	10.394	26.035	9.82474	9.91543	12.3165	9.76915
gene:Zm00001d015707	0.307949	0.281674	0.292257	0.49733	0.646782	0.167131	0.317264	0.477237	0.661135	0.468573	1.3856	0.337822	0.595961	0.098358	0.812935
gene:Zm00001d015718	0.872754	1.69398	1.93399	0.524544	1.39683	0.641577	1.18562	1.07162	1.23687	0.997687	2.48396	1.33153	1.06112	0.888441	0.875489
gene:Zm00001d015741	1.37695	1.65157	0.990979	1.17251	1.46142	0.874189	0.553477	1.42029	1.03142	1.50411	0.94771	0.892984	0.845719	1.22805	1.73815
gene:Zm00001d015747	1.40064	1.52622	0.910429	1.40909	1.69873	0.980706	0.832277	0.974443	1.29386	1.16397	1.2057	1.09745	1.09485	1.04427	1.26839
gene:Zm00001d015754	1.19079	0.790532	1.11047	1.12742	1.06867	0.656796	1.18365	0.683056	1.09025	1.01462	0.761204	0.752581	1.1766	1.14926	1.2852
gene:Zm00001d015767	13.1755	15.3875	16.2245	9.53655	7.49851	14.0625	19.2282	14.4906	12.2956	13.4189	17.2618	10.0952	12.0087	13.6383	18.2025
gene:Zm00001d015776	6.04127	23.4353	20.8997	8.73318	16.4774	5.13916	12.281	30.7719	19.6665	23.2442	30.0171	5.85404	16.3761	30.504	34.4682
gene:Zm00001d015777	105.346	30.5553	97.7026	88.4038	62.1348	125.391	105.819	49.672	68.226	75.2587	57.8818	99.9735	132.085	18.6884	65.6937
gene:Zm00001d015799	2.08482	4.84718	2.03463	5.05489	3.8776	1.99265	2.32352	4.21458	2.4364	3.9453	2.01476	5.79651	1.906	2.63439	3.99504
gene:Zm00001d015853	0.546892	0.63418	0.103317	0.313879	0.313918	0.955487	0.863837	0.813851	0.277613	0.573546	0.60092	0.501574	0.759662	0.324513	1.74859
gene:Zm00001d015870	2.07943	1.89953	1.12991	2.73037	1.90101	1.1547	1.77956	1.75699	1.71636	1.8626	1.27592	1.97046	1.59721	1.92788	2.59464
gene:Zm00001d015886	70.944	67.3583	60.9152	66.3823	70.1427	46.5492	54.2043	52.5676	59.0255	48.8925	51.3656	67.8817	42.7901	57.2763	54.6832
gene:Zm00001d015893	3.07238	4.13514	3.42928	2.6794	3.49723	7.18831	4.24954	3.6555	4.40492	3.38791	2.49629	2.56396	2.66109	6.64652	3.50943
gene:Zm00001d015905	102.882	80.2962	81.5058	66.0043	89.9783	93.0091	56.1406	110.36	77.8077	96.852	64.7991	75.3084	52.595	68.6792	81.6315
gene:Zm00001d015914	2.35593	2.24232	0.991064	3.45553	4.97775	1.16079	0.911464	1.01162	1.81583	5.67777	1.71613	1.84565	2.73035	1.45981	3.487
gene:Zm00001d015918	139.478	173.612	192.605	142.437	162.141	136.406	126.312	184.219	131.413	116.879	155.055	159.971	111.276	140.924	119.315
gene:Zm00001d015927	0.361686	0.457758	0.394316	0.327593	0.431299	0.250076	0.450152	0.180017	0.288251	0.142275	0.14494	0.352489	0.312451	0.14698	0.415678
gene:Zm00001d015929	6.45989	7.33102	6.07532	9.45833	8.39778	4.54907	4.61437	5.81387	7.04607	7.04284	5.49157	7.39194	5.8298	8.30377	7.94347
gene:Zm00001d015935	0.290297	0.191162	0.062057	0.588102	0.172542	0.111696	0.158184	0.106163	0.13188	0.282776	0.17611	0.565041	0.260148	0.185798	0.364743
gene:Zm00001d015952	8.9173	6.95515	5.05997	8.48685	8.93903	7.82161	4.52595	6.62643	5.81034	8.52128	7.83608	6.74086	6.06525	7.12215	6.09696
gene:Zm00001d015961	3.07162	2.59228	3.18856	3.76273	4.56068	2.32966	2.4447	2.12176	2.67417	3.97553	2.81447	2.93478	1.47925	3.2416	2.35231
gene:Zm00001d015963	4.37371	4.55966	4.06965	5.25432	3.37301	4.46308	7.38608	4.24984	4.67528	4.21639	3.24782	4.00961	3.61512	5.08612	5.43209
gene:Zm00001d015964	3.15017	3.59666	4.14657	3.43039	5.53767	2.29843	2.99485	2.77778	3.12169	3.02432	3.34874	4.05646	3.4912	3.12496	4.79318
gene:Zm00001d015971	12.1855	15.8565	12.0831	17.0212	17.562	9.3766	8.11808	14.1281	11.7151	10.7938	15.1126	17.1597	11.6759	13.8361	9.13697
gene:Zm00001d016001	3.25967	3.4483	2.92496	3.05598	2.57381	4.01442	4.78493	2.26613	2.99684	4.04975	2.90162	3.31601	4.59333	2.5635	3.91204
gene:Zm00001d016016	16.4175	16.4572	19.2442	12.9148	15.824	19.1423	21.4513	18.686	20.3161	25.8384	21.3216	15.4948	29.924	21.2561	25.2513
gene:Zm00001d016041	17.6478	18.6139	16.5819	13.4442	21.4378	15.2676	23.9413	13.3959	17.9407	11.8177	13.1089	19.2814	18.5254	13.0376	21.6193
gene:Zm00001d016044	8.07958	5.91588	5.45685	7.75752	6.12691	7.8161	9.14753	5.78121	6.41408	8.09451	4.84639	5.94392	8.12426	6.9602	9.92987
gene:Zm00001d016052	3.45749	5.40172	3.57889	4.24103	3.07293	2.92069	5.47477	5.34303	3.41941	3.94871	2.47951	4.96283	2.09063	4.34089	2.98694
gene:Zm00001d016070	198.814	137.195	254.302	88.5642	131.241	187	69.4373	246.874	117.012	162.188	185.4	150.973	156.709	109.105	58.2534
gene:Zm00001d016075	53.223	47.8967	47.4507	38.946	48.4792	49.4411	77.0382	36.9447	46.6028	48.2204	34.1034	43.3064	37.2661	40.8056	72.7206
gene:Zm00001d016080	1.69472	1.73624	2.68995	1.17996	2.58186	2.72058	0.757373	2.30796	1.1015	2.25652	2.58052	1.88808	2.88833	1.64823	0.931741
gene:Zm00001d016085	8.58749	7.45512	13.497	8.82971	9.01415	6.28922	6.64475	6.1263	9.05465	10.8167	7.55506	6.46476	8.57957	8.48519	11.3726
gene:Zm00001d016105	4.3919	2.94474	2.34882	6.26283	6.3606	3.13529	3.22789	2.45128	3.2896	6.78055	2.8732	3.83999	4.09799	2.79244	7.95506
gene:Zm00001d016128	117.813	110.792	128.974	151.953	128.124	145.26	215.473	166.174	151.511	110.285	126.979	122.112	181.25	200.907	180.041
gene:Zm00001d016134	1.99555	3.74231	0.787671	3.51162	2.17996	1.00849	1.15092	1.31015	2.56271	1.25395	2.02165	2.93308	1.62008	2.5829	1.11935
gene:Zm00001d016139	6.53767	5.87175	7.36567	6.14549	5.66218	6.86671	7.7822	6.31666	7.43662	6.68058	7.07349	6.02813	8.30827	7.63225	9.64055
gene:Zm00001d016142	6.2032	4.9052	2.55156	3.65218	3.0243	3.77625	2.8849	2.53378	3.60578	3.66494	7.08007	4.27781	10.8115	3.57046	1.04242
gene:Zm00001d016149	8.68742	9.34531	8.05681	5.95663	6.80328	8.42189	4.49743	9.1351	7.31902	6.12057	9.13926	9.56777	6.25917	7.1024	5.51054
gene:Zm00001d016162	1.72857	0.961752	1.27031	1.44138	1.34205	1.44524	1.02113	0.765456	0.888011	1.26251	0.76925	0.986476	1.4029	1.35032	1.45502
gene:Zm00001d016166	43.822	23.0745	25.0019	22.0673	23.336	46.3366	21.8574	23.1077	17.9612	19.8267	20.9028	26.1257	14.1518	18.7733	20.7808
gene:Zm00001d016176	8.75703	4.03672	5.01457	5.22723	3.48602	7.45589	6.81541	4.37269	4.71977	4.49253	4.9415	3.89876	5.48206	5.54607	5.75289
gene:Zm00001d016182	1.55009	1.54994	1.69584	1.83608	1.26465	1.34312	2.31306	1.30668	2.0233	1.53964	1.23777	1.42161	1.65293	1.38566	2.36937
gene:Zm00001d016198	81.7633	99.6248	76.1789	112.159	113.963	64.5828	56.1495	86.641	84.7761	83.6915	78.0726	93.9394	61.0415	80.3075	80.8464
gene:Zm00001d016207	0.3581	0.302163	0.291244	0.219231	2.26739	1.07999	0.198764	1.3983	1.11848	0.489839	0.503796	0.453069	1.3974	1.47222	1.22776
gene:Zm00001d016225	78.4393	74.3768	89.1178	70.7298	63.0188	82.7864	78.1954	105.26	76.9784	66.0174	105.672	77.5276	78.996	93.8629	32.3584
gene:Zm00001d016228	11.645	14.3065	20.5876	14.1405	14.0307	12.0366	12.9961	15.2296	14.3024	13.225	18.6477	16.3482	12.6721	17.1279	11.9528
gene:Zm00001d016255	33.3329	37.2387	40.4706	35.2105	29.0345	37.8113	38.5733	28.2467	39.8014	45.2193	32.7904	31.1228	46.2069	37.5913	46.3641
gene:Zm00001d016274	5.19767	4.53627	3.50269	4.80223	3.70418	4.67484	4.9276	3.08869	4.32109	3.92451	3.44238	4.68572	3.27794	3.78703	4.17298
gene:Zm00001d016285	2.17302	2.78437	1.78444	1.73764	2.9633	1.54337	1.86989	2.241	2.85916	2.78751	2.31151	1.72057	1.93016	4.20551	2.06692
gene:Zm00001d016294	32.8391	35.5211	21.8803	50.1723	52.2148	25.1243	18.439	24.1157	28.8988	50.8001	25.6223	24.9202	28.9641	30.2233	51.7656
gene:Zm00001d016298	0.498967	0.788973	1.3114	0.445351	0.848296	0.79512	0.645181	1.08156	0.721575	0.933447	1.44633	0.80327	0.839273	0.808275	0.420684
gene:Zm00001d016301	9.15499	8.11932	5.45488	8.09238	10.2226	8.93889	6.59016	10.0287	7.55653	10.5984	8.41584	6.93225	7.40873	8.44964	10.5221
gene:Zm00001d016306	7.2613	12.3205	6.44597	12.0007	7.10976	5.34305	11.0758	9.66627	21.1601	5.56959	2.94812	8.21164	6.112	15.906	13.6427
gene:Zm00001d016365	42.7506	60.6327	38.9487	57.9401	56.8659	42.2886	36.9783	40.0548	44.3074	33.3101	32.1576	62.3691	31.0694	49.2036	38.6153
gene:Zm00001d016379	1.42228	6.04943	2.0505	1.50561	1.70641	2.6069	2.14691	2.00089	2.64178	14.9592	4.70272	12.9116	3.14806	2.27673	0.931416
gene:Zm00001d016382	22.5296	23.0702	32.2159	20.2806	26.4516	21.3294	21.6095	33.8154	24.2257	23.1891	23.1448	22.9689	19.6542	19.9984	20.4325
gene:Zm00001d016394	21.5207	25.6486	16.6093	21.6928	21.09	16.2177	18.2849	26.076	14.2052	13.4565	10.2615	17.1265	7.85078	16.8777	24.2552
gene:Zm00001d016401	146.262	187.067	219.251	178.802	179.474	203.757	278.917	216.973	261.004	320.237	272.404	176.777	305.298	205.568	228.928
gene:Zm00001d016402	16.0695	20.284	11.5999	20.9835	17.8237	11.5436	11.3934	13.2864	14.2096	12.655	21.0743	22.6455	10.5405	18.5492	10.6911
gene:Zm00001d016407	13.0953	13.2847	11.273	22.1315	18.9557	15.3578	14.6351	11.7508	16.9148	11.2593	10.56	16.5994	10.4578	15.1914	12.881
gene:Zm00001d016442	1.38406	1.6862	0.956021	2.47865	2.92334	1.15646	0.97911	1.53027	1.82458	2.05267	1.86267	2.05455	1.46782	1.60318	2.21307
gene:Zm00001d016453	1.56746	2.3268	0.855032	2.40845	2.19885	2.33447	2.14066	2.07415	2.31035	2.79224	3.17653	2.34672	2.27082	2.24884	2.40309
gene:Zm00001d016458	14.4354	15.4878	10.5411	16.8047	20.1081	9.99829	8.97014	14.5119	13.0767	15.0946	12.2863	15.8819	11.9718	15.2743	18.6918
gene:Zm00001d016459	0.571635	0.481908	0.938008	0.889513	0.490954	0.577464	0.5065	0.650631	0.624024	0.703184	0.659921	0.595155	0.488798	0.524546	0.764071
gene:Zm00001d016469	574.289	688.667	840.187	620.295	649.783	637.322	897.988	533.726	886.782	638.968	598.48	709.19	851.416	720.985	884.31
gene:Zm00001d016471	647.225	290.918	355.951	283.55	375.984	625.517	483.001	327.655	376.92	477.621	496.899	283.649	477.65	350.816	369.327
gene:Zm00001d016479	6.66296	5.47514	4.45737	6.27992	5.52159	5.19291	6.16169	3.96226	5.13957	5.2831	4.22188	5.16926	4.66511	4.58606	7.00457
gene:Zm00001d016480	0.441738	0.158959	0.346569	0.246176	0.412039	0.448051	0.414431	0.115379	0.203643	0.418222	0.191714	0.256608	0.305301	0.200689	0.161501
gene:Zm00001d016486	6.9821	5.81741	5.0686	6.06598	6.68377	5.88884	3.60189	5.96896	4.72973	4.86135	6.42535	6.13379	4.40149	5.00509	3.9057
gene:Zm00001d016505	0.790009	1.43934	0.311771	1.54225	3.09474	0.366896	0.48864	0.374474	0.888833	0.928686	0.345715	1.08543	0.586149	0.788741	2.23376
gene:Zm00001d016516	0.142346	0.0616943	0.0751083	0.215787	0.091872	0.239062	0.175216	0.323719	0.283122	0.382184	0.467922	0.230912	0.209614	0.150046	0.148096
gene:Zm00001d016518	1.28753	1.58007	1.40507	1.98332	1.72703	1.09389	1.98699	1.29506	1.22662	1.84056	0.765896	1.80496	1.31723	1.80948	1.33834
gene:Zm00001d016521	0.152915	0.244477	0.107975	0.265782	0.113806	0.150209	0.197687	0.112263	0.208971	0.20206	0.265132	0.238461	0.285579	0.223072	0.263101
gene:Zm00001d016547	1.16708	0.463702	0.74412	0.691811	0.404124	0.939813	0.352474	0.63968	0.914431	0.512613	0.457119	1.15624	0.456581	0.730877	0.574306
gene:Zm00001d016553	8.43564	8.10225	3.56795	9.71653	6.05933	8.28566	6.66606	5.86579	8.09062	9.6471	6.62057	9.49763	7.26545	8.18353	9.75988
gene:Zm00001d016557	25.4764	23.28	22.8188	18.1775	15.212	25.0645	20.6086	19.4274	22.9039	3.65824	26.09	17.5393	22.9692	15.0188	15.9135
gene:Zm00001d016558	0.840959	0.557844	0.568198	0.658827	0.857034	0.529663	0.51655	0.508673	0.554205	0.920999	0.369018	0.563575	0.518067	0.531617	1.18525
gene:Zm00001d016561	16.6236	20.1297	10.2451	17.6619	20.23	15.6805	12.1299	14.4036	12.0529	15.1055	12.3144	16.4984	10.6011	14.3052	20.764
gene:Zm00001d016566	3.61547	4.35217	3.5066	4.99645	5.26459	3.44543	2.72756	3.8801	3.95355	5.13504	3.41246	4.70969	3.57864	4.2216	4.45298
gene:Zm00001d016570	10.6681	7.58416	10.98	8.03262	9.19062	11.7744	8.94401	10.5983	10.0965	7.08956	15.7384	7.87383	7.67334	9.32888	7.87268
gene:Zm00001d016582	70.9491	114.688	92.9685	87.5489	106.206	54.009	39.1335	57.8374	65.077	71.4259	56.782	105.671	49.0412	87.6543	64.0229
gene:Zm00001d016585	2.15407	2.17345	2.80851	2.77759	2.99582	2.52666	2.91888	2.88109	2.779	3.65508	3.36442	3.08726	2.79729	2.73351	3.3401
gene:Zm00001d016590	3.9362	3.94746	5.95323	4.56811	4.26273	6.31309	7.08481	5.3511	8.82933	8.70658	7.48109	3.18732	11.5885	5.05387	5.77281
gene:Zm00001d016634	9.59809	13.0183	6.46523	14.1398	8.92839	7.99749	13.9061	8.81688	11.0483	6.62105	8.63767	12.69	9.70953	13.126	9.74242
gene:Zm00001d016635	1.03869	1.753	0.967977	0.552195	1.11579	1.25812	1.51214	1.08068	2.45245	0.724682	0.47468	1.45711	1.6413	1.81246	1.26564
gene:Zm00001d016655	5.17225	4.35024	3.77679	5.7087	5.8014	3.55605	5.57994	3.71102	4.85429	1.9831	4.08958	2.7743	3.45873	4.40468	10.4415
gene:Zm00001d016660	182.884	208.573	194.471	256.56	421.422	542.693	228.482	54.5315	208.558	154.41	217.147	0.325209	479.647	321.465	426.16
gene:Zm00001d016661	328.521	2.19875	304.312	2.02556	376.609	176.483	1.97939	1.23769	144.921	252.984	134.661	332.136	0.415214	371.875	361.896
gene:Zm00001d016674	153.709	98.6475	88.9894	112.754	106.94	152.956	197.096	106.221	134.245	118.097	94.2717	85.258	122.935	86.073	165.507
gene:Zm00001d016675	11.6116	12.7671	9.88327	16.2671	14.9277	8.67718	7.24854	8.76557	10.5463	13.1296	10.3715	12.8922	9.53856	9.68351	12.1246
gene:Zm00001d016681	4.90843	6.38241	10.5624	5.9614	5.10824	5.43039	2.95579	6.1436	4.2506	7.90102	4.35877	5.42197	3.2759	6.06998	4.84257
gene:Zm00001d016682	1.28968	1.05274	0.835247	1.0067	1.05341	1.03457	1.71702	0.922818	1.21529	1.66565	1.08317	0.963123	1.49461	0.875057	2.20069
gene:Zm00001d016687	41.0698	20.6154	16.1352	21.4655	20.2557	33.8906	17.9706	17.0169	19.5465	21.456	24.3562	22.0844	16.9111	20.3176	20.0347
gene:Zm00001d016691	4.91734	7.17043	9.11219	5.65393	5.61719	5.40903	7.31231	6.00989	8.98472	6.93002	7.28249	6.72793	6.81691	6.03433	15.8035
gene:Zm00001d016696	10.0674	5.01012	6.1682	4.92394	6.77025	8.5756	8.39719	5.99106	5.92556	7.9961	7.3192	5.85027	7.76856	5.96472	8.89951
gene:Zm00001d016697	8.41	9.60854	8.9215	10.2061	8.44204	8.23552	11.6699	7.80218	9.86787	9.20746	9.07579	7.90296	8.64906	9.89614	15.8052
gene:Zm00001d016703	12.9958	10.7927	15.2622	11.3995	13.0654	17.443	19.1761	14.8453	15.8029	14.5858	15.558	12.1326	18.6003	12.7439	14.1134
gene:Zm00001d016705	180.093	206.303	159.009	188.135	176.275	70.6751	116.759	89.9061	192.454	91.3495	91.3528	174.508	183.789	147.712	238.727
gene:Zm00001d016708	762.613	693.178	627.87	625.992	610.695	729.177	720.651	611.968	474.735	485.735	433.834	772.609	346.696	615.189	542.224
gene:Zm00001d016722	16.3783	16.9721	15.2531	23.2852	25.959	12.2187	10.4477	18.2219	14.1347	20.0677	18.6291	20.8496	14.8803	19.9915	20.317
gene:Zm00001d016723	19.7444	33.4629	8.79924	44.432	19.1781	27.2079	37.7965	26.5936	33.9087	15.1884	18.1008	38.8534	23.9827	41.2573	22.3327
gene:Zm00001d016740	2.21263	1.6808	1.14337	1.31888	1.99366	2.71847	1.59392	2.27031	2.00226	2.1768	1.54523	1.50967	1.79284	1.68796	2.41376
gene:Zm00001d016743	13.0027	10.5925	7.38378	9.17196	8.74267	12.5139	6.00581	9.01791	8.76524	8.61785	8.44649	9.49189	6.06606	8.9289	6.23558
gene:Zm00001d016746	2.50353	2.03007	1.17438	1.30327	1.58759	2.6736	1.06766	1.88684	1.82823	1.56444	2.50409	2.00901	1.60051	1.63822	1.1264
gene:Zm00001d016748	7.46773	12.5237	9.06937	8.60015	7.6388	9.12748	9.84359	9.13403	7.90481	6.65939	5.97274	8.21436	4.45561	10.2359	8.65996
gene:Zm00001d016755	4.83925	2.62603	2.66451	5.34201	8.74815	2.57089	0.956602	2.75118	2.20223	6.38903	2.7139	3.9185	1.75889	2.21615	6.87001
gene:Zm00001d016756	0.76562	0.386172	0.463054	1.26728	1.45205	0.359078	0.409307	0.454057	0.599168	1.09745	0.549128	0.448696	0.408319	0.654453	0.613442
gene:Zm00001d016765	0.266204	0.550402	0.126427	0.2671	0.10578	0.431496	0.184625	0.330888	0.284588	0.17316	0.697063	0.807087	0.60125	0.235496	0.0861913
gene:Zm00001d016783	61.8276	47.089	43.5124	42.4286	40.1776	60.1429	55.8739	35.7	39.9254	35.1796	37.3719	46.5098	40.4957	45.5445	47.3786
gene:Zm00001d016784	23.5666	21.2339	17.1726	24.8214	23.3079	15.4546	21.043	20.5695	16.2894	18.7295	14.4936	20.183	16.3671	15.6753	17.8693
gene:Zm00001d016792	4.82636	6.26192	5.34455	6.399	6.16667	4.31126	6.97752	7.05831	5.29837	6.08009	6.43529	6.01834	2.59482	6.9696	5.29646
gene:Zm00001d016797	1.2033	2.27219	0.911818	1.58759	1.07345	1.6416	2.15604	1.14876	1.66358	1.36771	2.24785	2.7148	0.982889	1.79198	1.43531
gene:Zm00001d016803	22.6352	19.394	22.9852	20.0525	18.1722	19.8662	18.2024	27.0925	20.1681	30.1913	21.3184	18.1187	31.0996	26.3044	26.0229
gene:Zm00001d016807	0.412498	0.505412	0.799014	0.742963	0.257925	0.282388	0.89851	0.243834	0.749863	0.523289	0.619399	0.459943	0.386692	0.534383	0.55112
gene:Zm00001d016811	4.48172	3.09763	3.17537	2.36227	4.02469	2.83851	1.88398	3.27463	1.5575	2.13448	3.89693	3.22118	2.73398	1.91571	1.92488
gene:Zm00001d016815	4.46107	5.64718	6.93324	4.27014	6.17302	5.22868	7.78028	5.34217	4.49444	5.65055	4.8869	4.92874	4.18671	4.87057	5.46754
gene:Zm00001d016816	34.3377	42.257	42.0865	36.9904	46.1586	29.9474	26.1438	41.4828	31.0495	34.6348	33.5538	40.1208	32.879	33.6699	33.0351
gene:Zm00001d016826	6.26476	5.08892	2.46434	10.4031	6.14294	3.39322	3.32569	3.65869	6.4483	8.02227	3.0718	4.38749	4.16511	7.00068	7.49938
gene:Zm00001d016827	1.7752	1.06939	1.24619	2.36816	1.90164	0.905232	1.28526	0.831018	1.70706	1.82674	1.33162	1.4268	1.15137	1.55815	1.53396
gene:Zm00001d016828	1.29391	1.01144	1.1258	1.37166	1.67561	0.461746	0.901411	0.933074	0.963709	1.36012	1.52494	1.44292	1.0686	1.1007	1.15654
gene:Zm00001d016831	0.850804	0.517712	0.356167	0.830679	1.14707	0.647088	0.26286	0.864084	0.599485	0.867326	0.691249	0.606279	0.504944	0.541182	0.799852
gene:Zm00001d016838	31.2483	22.9983	19.0827	27.0746	20.0123	27.2172	29.9291	16.3811	22.4673	18.3748	17.4075	26.0424	22.0755	22.9798	24.4098
gene:Zm00001d016841	11.2853	12.1678	4.64608	18.6004	9.38027	4.63222	15.0953	4.28869	11.1061	14.925	4.0313	12.1987	9.57365	10.4353	27.4106
gene:Zm00001d016846	0.463615	0.567863	0.479724	0.688876	0.829766	0.559599	0.884177	0.812303	0.775679	0.935038	1.04445	0.950593	0.558152	0.274689	0.905369
gene:Zm00001d016851	0.996758	0.908917	1.52437	0.863839	1.0956	1.14999	1.11584	1.17644	1.40841	1.59041	1.88712	0.733125	1.74081	1.19553	1.20297
gene:Zm00001d016863	0.62952	0.553844	0.776802	0.465706	0.587563	0.756816	0.650296	0.515261	0.587693	0.584589	0.673709	0.42789	0.440443	0.573615	0.572227
gene:Zm00001d016876	8.33679	12.7004	13.3479	12.0049	11.697	9.49485	9.80061	11.1685	11.2191	12.5521	14.8382	13.4835	11.8045	10.3156	11.4798
gene:Zm00001d016882	12.9183	17.3025	17.1197	17.7822	15.9147	24.0394	20.1111	16.9197	15.1923	19.5159	18.4257	18.0197	23.5485	16.3372	23.7123
gene:Zm00001d016884	0.22552	0.309464	0.467228	0.333152	0.230137	0.402792	0.349041	0.492545	0.367701	0.392203	0.645656	0.20084	0.642963	0.34751	0.411854
gene:Zm00001d016891	16.899	20.5616	14.7973	20.1306	16.1764	13.8326	15.336	12.6369	14.2806	13.3041	12.1867	20.1355	8.97211	16.5007	14.0638
gene:Zm00001d016896	14.7426	12.2172	11.4821	11.6411	14.4736	14.1146	20.5907	13.7579	10.6701	10.4617	5.67784	9.71363	11.8061	8.77349	17.1189
gene:Zm00001d016899	0.488423	0.633648	0.208931	1.20942	0.283338	0.423574	2.8013	0.876429	0.458685	0.249859	0.130131	0.6357	0.430089	2.52661	0.836384
gene:Zm00001d016900	2.32821	2.71318	0.344753	1.98717	0.695564	1.11531	2.69588	1.56081	1.43258	4.0362	0.767965	1.16593	1.15076	1.7258	3.50388
gene:Zm00001d016915	9.19807	4.39642	5.38481	4.86291	5.4561	7.72203	6.16544	5.16978	5.50125	5.20422	5.41896	4.34673	6.57845	4.67462	5.5793
gene:Zm00001d016924	17.4947	16.6439	14.3468	27.0326	16.6992	12.1717	23.1235	7.76209	29.4253	15.5883	12.3923	17.2007	13.6274	21.841	27.6041
gene:Zm00001d016950	22.0209	17.9371	24.2567	22.7942	20.3267	22.1095	27.5265	21.9608	23.1463	21.6079	20.8905	19.2252	23.5121	20.1484	34.678
gene:Zm00001d016956	0.857708	0.779165	0.487609	0.354561	1.03042	0.629518	0.324185	1.11983	0.765997	0.692712	1.37272	0.761871	0.445033	0.696475	0.778347
gene:Zm00001d016977	10.7586	8.86242	9.12161	8.77362	11.4643	9.3121	5.5702	10.516	8.59508	9.78176	10.9807	9.45982	9.83971	7.31246	7.97932
gene:Zm00001d016979	23.6975	0.744945	74.2988	69.6719	31.5408	30.8027	0.706139	82.5812	42.0799	49.9024	102.457	21.6924	12.2333	9.44131	36.1458
gene:Zm00001d016980	2.73046	1.26373	1.07495	2.07878	1.95019	1.8727	1.30311	1.39789	1.58778	2.07251	1.52923	1.40884	1.4834	1.23078	1.80347
gene:Zm00001d016991	6.95841	3.4506	9.6828	4.55751	6.52619	8.10988	7.17476	7.45799	10.0321	10.9534	10.1769	7.04494	13.8158	10.1172	14.1867
gene:Zm00001d016993	2.54832	1.16447	1.48815	2.16918	1.90582	1.72238	2.31968	1.9009	2.0055	2.84136	1.55743	2.41429	1.93325	2.08359	2.12549
gene:Zm00001d016999	1.40905	0.859233	0.397472	1.38266	1.35141	0.747806	0.743526	0.790807	0.804896	1.10727	0.597656	0.991349	0.669494	0.668822	1.68056
gene:Zm00001d017002	1.53352	0.853854	1.10058	1.06776	0.941373	1.92626	0.944614	1.84531	0.990813	2.61179	2.46558	0.441902	1.79966	0.823468	0.686912
gene:Zm00001d017019	1.92814	1.74128	1.97943	2.81717	1.86031	1.41111	5.11678	1.82334	3.01264	2.05347	2.0866	2.15005	1.21562	10.001	3.53795
gene:Zm00001d017021	67.1605	107.993	90.2611	82.514	84.0379	98.5994	106.101	107.003	90.5666	101.702	98.0786	102.529	138.239	86.0805	123.096
gene:Zm00001d017029	7.92147	8.78292	5.02315	4.16957	7.32528	6.05873	4.28249	3.67073	7.95449	5.93432	10.7085	6.8134	6.08662	5.43515	9.57283
gene:Zm00001d017030	6.33829	8.2173	8.66162	11.81	7.15827	6.12051	12.2183	8.59561	6.80131	7.10295	7.67228	10.1041	7.81117	8.84178	4.93536
[truncated: 5,921 more rows]
