# Supplementary material for: DNA methylation and lipid metabolism are involved in GA-induced maize aleurone layers PCD as revealed by transcriptome analysis
Source: BMC Plant Biol. 2023 Nov 22;23:584. doi: 10.1186/s12870-023-04565-5 (PMC10664605; doi:10.1186/s12870-023-04565-5)
Supplement: Supplementary file 4 — Supplementary Material 4 [file 12870_2023_4565_MOESM4_ESM.xlsx]

## Sheet: Table S3
Table S3. The 2554 DEGs that are Common in GA or C646 Treated Maize Aleurone Layers for 1-5 d.
#ID
Zea_mays_newGene_10101
Zea_mays_newGene_10138
Zea_mays_newGene_10331
Zea_mays_newGene_10515
Zea_mays_newGene_10823
Zea_mays_newGene_10861
Zea_mays_newGene_10915
Zea_mays_newGene_10934
Zea_mays_newGene_10935
Zea_mays_newGene_11065
Zea_mays_newGene_11243
Zea_mays_newGene_11283
Zea_mays_newGene_11349
Zea_mays_newGene_11568
Zea_mays_newGene_12302
Zea_mays_newGene_12313
Zea_mays_newGene_12461
Zea_mays_newGene_12564
Zea_mays_newGene_12742
Zea_mays_newGene_12890
Zea_mays_newGene_13122
Zea_mays_newGene_13366
Zea_mays_newGene_13369
Zea_mays_newGene_13493
Zea_mays_newGene_13818
Zea_mays_newGene_13979
Zea_mays_newGene_14181
Zea_mays_newGene_14340
Zea_mays_newGene_1476
Zea_mays_newGene_14942
Zea_mays_newGene_1503
Zea_mays_newGene_15091
Zea_mays_newGene_15253
Zea_mays_newGene_15280
Zea_mays_newGene_15326
Zea_mays_newGene_15430
Zea_mays_newGene_15446
Zea_mays_newGene_15545
Zea_mays_newGene_15613
Zea_mays_newGene_15700
Zea_mays_newGene_15747
Zea_mays_newGene_15947
Zea_mays_newGene_16216
Zea_mays_newGene_16223
Zea_mays_newGene_16224
Zea_mays_newGene_16486
Zea_mays_newGene_16969
Zea_mays_newGene_17568
Zea_mays_newGene_176
Zea_mays_newGene_18025
Zea_mays_newGene_18198
Zea_mays_newGene_18413
Zea_mays_newGene_18465
Zea_mays_newGene_18747
Zea_mays_newGene_18865
Zea_mays_newGene_18910
Zea_mays_newGene_1910
Zea_mays_newGene_19386
Zea_mays_newGene_19387
Zea_mays_newGene_19652
Zea_mays_newGene_19769
Zea_mays_newGene_20099
Zea_mays_newGene_20129
Zea_mays_newGene_20159
Zea_mays_newGene_2034
Zea_mays_newGene_2045
Zea_mays_newGene_20451
Zea_mays_newGene_20473
Zea_mays_newGene_20534
Zea_mays_newGene_20550
Zea_mays_newGene_20591
Zea_mays_newGene_20882
Zea_mays_newGene_20897
Zea_mays_newGene_21034
Zea_mays_newGene_21305
Zea_mays_newGene_21450
Zea_mays_newGene_21641
Zea_mays_newGene_2168
Zea_mays_newGene_21716
Zea_mays_newGene_22026
Zea_mays_newGene_22108
Zea_mays_newGene_22143
Zea_mays_newGene_22392
Zea_mays_newGene_22734
Zea_mays_newGene_22740
Zea_mays_newGene_22911
Zea_mays_newGene_23498
Zea_mays_newGene_23579
Zea_mays_newGene_2390
Zea_mays_newGene_24291
Zea_mays_newGene_24339
Zea_mays_newGene_24655
Zea_mays_newGene_24832
Zea_mays_newGene_25062
Zea_mays_newGene_25412
Zea_mays_newGene_25804
Zea_mays_newGene_26259
Zea_mays_newGene_26378
Zea_mays_newGene_26665
Zea_mays_newGene_26869
Zea_mays_newGene_26995
Zea_mays_newGene_2726
Zea_mays_newGene_27306
Zea_mays_newGene_27393
Zea_mays_newGene_27394
Zea_mays_newGene_27432
Zea_mays_newGene_27651
Zea_mays_newGene_28076
Zea_mays_newGene_2814
Zea_mays_newGene_28220
Zea_mays_newGene_28253
Zea_mays_newGene_28445
Zea_mays_newGene_2849
Zea_mays_newGene_28580
Zea_mays_newGene_2897
Zea_mays_newGene_28995
Zea_mays_newGene_29069
Zea_mays_newGene_29168
Zea_mays_newGene_29279
Zea_mays_newGene_29286
Zea_mays_newGene_29442
Zea_mays_newGene_29458
Zea_mays_newGene_29528
Zea_mays_newGene_29575
Zea_mays_newGene_29877
Zea_mays_newGene_29930
Zea_mays_newGene_30028
Zea_mays_newGene_30036
Zea_mays_newGene_3043
Zea_mays_newGene_30443
Zea_mays_newGene_30460
Zea_mays_newGene_30635
Zea_mays_newGene_30652
Zea_mays_newGene_31096
Zea_mays_newGene_31113
Zea_mays_newGene_31253
Zea_mays_newGene_313
Zea_mays_newGene_31591
Zea_mays_newGene_31592
Zea_mays_newGene_31824
Zea_mays_newGene_31955
Zea_mays_newGene_32330
Zea_mays_newGene_32342
Zea_mays_newGene_32420
Zea_mays_newGene_32680
Zea_mays_newGene_32751
Zea_mays_newGene_32778
Zea_mays_newGene_32813
Zea_mays_newGene_3292
Zea_mays_newGene_32951
Zea_mays_newGene_33104
Zea_mays_newGene_33385
Zea_mays_newGene_33406
Zea_mays_newGene_33427
Zea_mays_newGene_33455
Zea_mays_newGene_33591
Zea_mays_newGene_33890
Zea_mays_newGene_33895
Zea_mays_newGene_342
Zea_mays_newGene_34216
Zea_mays_newGene_3426
Zea_mays_newGene_34293
Zea_mays_newGene_34314
Zea_mays_newGene_34666
Zea_mays_newGene_3468
Zea_mays_newGene_34694
Zea_mays_newGene_34762
Zea_mays_newGene_34899
Zea_mays_newGene_34912
Zea_mays_newGene_35045
Zea_mays_newGene_35221
Zea_mays_newGene_35224
Zea_mays_newGene_35228
Zea_mays_newGene_35411
Zea_mays_newGene_35571
Zea_mays_newGene_35644
Zea_mays_newGene_35665
Zea_mays_newGene_3572
Zea_mays_newGene_35899
Zea_mays_newGene_36145
Zea_mays_newGene_36178
Zea_mays_newGene_36220
Zea_mays_newGene_36386
Zea_mays_newGene_36416
Zea_mays_newGene_36457
Zea_mays_newGene_36492
Zea_mays_newGene_37116
Zea_mays_newGene_37274
Zea_mays_newGene_37290
Zea_mays_newGene_37669
Zea_mays_newGene_3775
Zea_mays_newGene_37786
Zea_mays_newGene_38047
Zea_mays_newGene_38151
Zea_mays_newGene_3817
Zea_mays_newGene_38292
Zea_mays_newGene_38724
Zea_mays_newGene_38773
Zea_mays_newGene_38894
Zea_mays_newGene_38971
Zea_mays_newGene_38976
Zea_mays_newGene_39293
Zea_mays_newGene_39385
Zea_mays_newGene_39472
Zea_mays_newGene_39857
Zea_mays_newGene_40173
Zea_mays_newGene_40399
Zea_mays_newGene_40438
Zea_mays_newGene_40545
Zea_mays_newGene_40634
Zea_mays_newGene_40882
Zea_mays_newGene_40887
Zea_mays_newGene_41009
Zea_mays_newGene_41166
Zea_mays_newGene_4121
Zea_mays_newGene_4122
Zea_mays_newGene_41330
Zea_mays_newGene_41445
Zea_mays_newGene_41811
Zea_mays_newGene_41814
Zea_mays_newGene_41815
Zea_mays_newGene_42085
Zea_mays_newGene_425
Zea_mays_newGene_42681
Zea_mays_newGene_42841
Zea_mays_newGene_42976
Zea_mays_newGene_43056
Zea_mays_newGene_43257
Zea_mays_newGene_43402
Zea_mays_newGene_43541
Zea_mays_newGene_43646
Zea_mays_newGene_43663
Zea_mays_newGene_4369
Zea_mays_newGene_43862
Zea_mays_newGene_43919
Zea_mays_newGene_440
Zea_mays_newGene_44143
Zea_mays_newGene_44208
Zea_mays_newGene_44298
Zea_mays_newGene_44524
Zea_mays_newGene_44609
Zea_mays_newGene_44673
Zea_mays_newGene_44877
Zea_mays_newGene_44981
Zea_mays_newGene_45071
Zea_mays_newGene_45205
Zea_mays_newGene_45234
Zea_mays_newGene_45235
Zea_mays_newGene_45275
Zea_mays_newGene_45300
Zea_mays_newGene_45412
Zea_mays_newGene_45446
Zea_mays_newGene_45463
Zea_mays_newGene_45506
Zea_mays_newGene_45527
Zea_mays_newGene_4555
Zea_mays_newGene_45552
Zea_mays_newGene_45855
Zea_mays_newGene_45862
Zea_mays_newGene_46173
Zea_mays_newGene_46481
Zea_mays_newGene_46786
Zea_mays_newGene_46838
Zea_mays_newGene_46895
Zea_mays_newGene_46901
Zea_mays_newGene_46904
Zea_mays_newGene_4691
Zea_mays_newGene_46916
Zea_mays_newGene_46986
Zea_mays_newGene_47090
Zea_mays_newGene_4713
Zea_mays_newGene_47131
Zea_mays_newGene_47314
Zea_mays_newGene_47446
Zea_mays_newGene_47463
Zea_mays_newGene_47464
Zea_mays_newGene_4752
Zea_mays_newGene_47820
Zea_mays_newGene_47982
Zea_mays_newGene_48172
Zea_mays_newGene_48203
Zea_mays_newGene_48363
Zea_mays_newGene_48416
Zea_mays_newGene_48432
Zea_mays_newGene_48528
Zea_mays_newGene_48767
Zea_mays_newGene_48832
Zea_mays_newGene_48836
Zea_mays_newGene_48929
Zea_mays_newGene_48932
Zea_mays_newGene_48988
Zea_mays_newGene_48989
Zea_mays_newGene_49151
Zea_mays_newGene_49259
Zea_mays_newGene_49428
Zea_mays_newGene_49513
Zea_mays_newGene_49676
Zea_mays_newGene_49757
Zea_mays_newGene_49902
Zea_mays_newGene_49938
Zea_mays_newGene_50037
Zea_mays_newGene_50141
Zea_mays_newGene_50305
Zea_mays_newGene_50316
Zea_mays_newGene_50336
Zea_mays_newGene_50505
Zea_mays_newGene_50778
Zea_mays_newGene_50820
Zea_mays_newGene_50893
Zea_mays_newGene_50927
Zea_mays_newGene_51101
Zea_mays_newGene_51221
Zea_mays_newGene_51497
Zea_mays_newGene_51498
Zea_mays_newGene_51979
Zea_mays_newGene_52083
Zea_mays_newGene_52428
Zea_mays_newGene_52554
Zea_mays_newGene_52646
Zea_mays_newGene_53012
Zea_mays_newGene_53189
Zea_mays_newGene_53309
Zea_mays_newGene_53490
Zea_mays_newGene_53717
Zea_mays_newGene_53719
Zea_mays_newGene_53791
Zea_mays_newGene_53969
Zea_mays_newGene_5423
Zea_mays_newGene_54676
Zea_mays_newGene_54678
Zea_mays_newGene_54712
Zea_mays_newGene_54806
Zea_mays_newGene_54837
Zea_mays_newGene_54839
Zea_mays_newGene_54862
Zea_mays_newGene_54867
Zea_mays_newGene_55
Zea_mays_newGene_55027
Zea_mays_newGene_55031
Zea_mays_newGene_55035
Zea_mays_newGene_55200
Zea_mays_newGene_55345
Zea_mays_newGene_55457
Zea_mays_newGene_55548
Zea_mays_newGene_5698
Zea_mays_newGene_5795
Zea_mays_newGene_5882
Zea_mays_newGene_6024
Zea_mays_newGene_6327
Zea_mays_newGene_6344
Zea_mays_newGene_6385
Zea_mays_newGene_6418
Zea_mays_newGene_6425
Zea_mays_newGene_6493
Zea_mays_newGene_6701
Zea_mays_newGene_7019
Zea_mays_newGene_7084
Zea_mays_newGene_7200
Zea_mays_newGene_7239
Zea_mays_newGene_7501
Zea_mays_newGene_7568
Zea_mays_newGene_7625
Zea_mays_newGene_7804
Zea_mays_newGene_7805
Zea_mays_newGene_7822
Zea_mays_newGene_8507
Zea_mays_newGene_8550
Zea_mays_newGene_8873
Zea_mays_newGene_8881
Zea_mays_newGene_8882
Zea_mays_newGene_8980
Zea_mays_newGene_9141
Zea_mays_newGene_9362
Zea_mays_newGene_9384
Zea_mays_newGene_9471
Zea_mays_newGene_9625
Zea_mays_newGene_9675
Zea_mays_newGene_9747
Zea_mays_newGene_9784
Zea_mays_newGene_9816
Zea_mays_newGene_9951
gene:Zm00001d000072
gene:Zm00001d000092
gene:Zm00001d000094
gene:Zm00001d000179
gene:Zm00001d000195
gene:Zm00001d000196
gene:Zm00001d000197
gene:Zm00001d000223
gene:Zm00001d000243
gene:Zm00001d000396
gene:Zm00001d000418
gene:Zm00001d000429
gene:Zm00001d000438
gene:Zm00001d001771
gene:Zm00001d001779
gene:Zm00001d001787
gene:Zm00001d001800
gene:Zm00001d001846
gene:Zm00001d001857
gene:Zm00001d001862
gene:Zm00001d001866
gene:Zm00001d001910
gene:Zm00001d001928
gene:Zm00001d001933
gene:Zm00001d001946
gene:Zm00001d001949
gene:Zm00001d001994
gene:Zm00001d002005
gene:Zm00001d002020
gene:Zm00001d002046
gene:Zm00001d002067
gene:Zm00001d002069
gene:Zm00001d002071
gene:Zm00001d002122
gene:Zm00001d002126
gene:Zm00001d002130
gene:Zm00001d002163
gene:Zm00001d002164
gene:Zm00001d002253
gene:Zm00001d002287
gene:Zm00001d002318
gene:Zm00001d002333
gene:Zm00001d002390
gene:Zm00001d002393
gene:Zm00001d002394
gene:Zm00001d002399
gene:Zm00001d002402
gene:Zm00001d002405
gene:Zm00001d002406
gene:Zm00001d002408
gene:Zm00001d002410
gene:Zm00001d002416
gene:Zm00001d002429
gene:Zm00001d002432
gene:Zm00001d002433
gene:Zm00001d002434
gene:Zm00001d002451
gene:Zm00001d002475
gene:Zm00001d002520
gene:Zm00001d002521
gene:Zm00001d002538
gene:Zm00001d002542
gene:Zm00001d002543
gene:Zm00001d002545
gene:Zm00001d002564
gene:Zm00001d002610
gene:Zm00001d002613
gene:Zm00001d002642
gene:Zm00001d002654
gene:Zm00001d002682
gene:Zm00001d002698
gene:Zm00001d002727
gene:Zm00001d002733
gene:Zm00001d002736
gene:Zm00001d002739
gene:Zm00001d002756
gene:Zm00001d002762
gene:Zm00001d002783
gene:Zm00001d002798
gene:Zm00001d002812
gene:Zm00001d002823
gene:Zm00001d002869
gene:Zm00001d002876
gene:Zm00001d002925
gene:Zm00001d002965
gene:Zm00001d003009
gene:Zm00001d003035
gene:Zm00001d003048
gene:Zm00001d003087
gene:Zm00001d003090
gene:Zm00001d003108
gene:Zm00001d003112
gene:Zm00001d003140
gene:Zm00001d003186
gene:Zm00001d003193
gene:Zm00001d003196
gene:Zm00001d003198
gene:Zm00001d003212
gene:Zm00001d003228
gene:Zm00001d003255
gene:Zm00001d003257
gene:Zm00001d003264
gene:Zm00001d003376
gene:Zm00001d003392
gene:Zm00001d003398
gene:Zm00001d003429
gene:Zm00001d003431
gene:Zm00001d003438
gene:Zm00001d003474
gene:Zm00001d003492
gene:Zm00001d003504
gene:Zm00001d003524
gene:Zm00001d003554
gene:Zm00001d003567
gene:Zm00001d003617
gene:Zm00001d003632
gene:Zm00001d003649
gene:Zm00001d003690
gene:Zm00001d003730
gene:Zm00001d003742
gene:Zm00001d003749
gene:Zm00001d003750
gene:Zm00001d003784
gene:Zm00001d003800
gene:Zm00001d003823
gene:Zm00001d003830
gene:Zm00001d003850
gene:Zm00001d003857
gene:Zm00001d003861
gene:Zm00001d003924
gene:Zm00001d004013
gene:Zm00001d004057
gene:Zm00001d004059
gene:Zm00001d004083
gene:Zm00001d004137
gene:Zm00001d004167
gene:Zm00001d004200
gene:Zm00001d004203
gene:Zm00001d004366
gene:Zm00001d004375
gene:Zm00001d004448
gene:Zm00001d004472
gene:Zm00001d004740
gene:Zm00001d004785
gene:Zm00001d004810
gene:Zm00001d004931
gene:Zm00001d005082
gene:Zm00001d005421
gene:Zm00001d005451
gene:Zm00001d005485
gene:Zm00001d005661
gene:Zm00001d005662
gene:Zm00001d005664
gene:Zm00001d005679
gene:Zm00001d005680
gene:Zm00001d005687
gene:Zm00001d005715
gene:Zm00001d005748
gene:Zm00001d005754
gene:Zm00001d005766
gene:Zm00001d005779
gene:Zm00001d005783
gene:Zm00001d005790
gene:Zm00001d005794
gene:Zm00001d005824
gene:Zm00001d005833
gene:Zm00001d005849
gene:Zm00001d005864
gene:Zm00001d005890
gene:Zm00001d005950
gene:Zm00001d005978
gene:Zm00001d005986
gene:Zm00001d006010
gene:Zm00001d006032
gene:Zm00001d006068
gene:Zm00001d006133
gene:Zm00001d006136
gene:Zm00001d006147
gene:Zm00001d006170
gene:Zm00001d006211
gene:Zm00001d006229
gene:Zm00001d006252
gene:Zm00001d006319
gene:Zm00001d006331
gene:Zm00001d006416
gene:Zm00001d006493
gene:Zm00001d006510
gene:Zm00001d006511
gene:Zm00001d006521
gene:Zm00001d006575
gene:Zm00001d006591
gene:Zm00001d006623
gene:Zm00001d006626
gene:Zm00001d006657
gene:Zm00001d006677
gene:Zm00001d006704
gene:Zm00001d006711
gene:Zm00001d006713
gene:Zm00001d006739
gene:Zm00001d006749
gene:Zm00001d006762
gene:Zm00001d006823
gene:Zm00001d006885
gene:Zm00001d006903
gene:Zm00001d006922
gene:Zm00001d006947
gene:Zm00001d007018
gene:Zm00001d007027
gene:Zm00001d007075
gene:Zm00001d007093
gene:Zm00001d007095
gene:Zm00001d007143
gene:Zm00001d007154
gene:Zm00001d007155
gene:Zm00001d007193
gene:Zm00001d007202
gene:Zm00001d007227
gene:Zm00001d007229
gene:Zm00001d007245
gene:Zm00001d007271
gene:Zm00001d007294
gene:Zm00001d007388
gene:Zm00001d007427
gene:Zm00001d007462
gene:Zm00001d007484
gene:Zm00001d007489
gene:Zm00001d007529
gene:Zm00001d007540
gene:Zm00001d007541
gene:Zm00001d007576
gene:Zm00001d007578
gene:Zm00001d007581
gene:Zm00001d007670
gene:Zm00001d007702
gene:Zm00001d007765
gene:Zm00001d007784
gene:Zm00001d007785
gene:Zm00001d007800
gene:Zm00001d007830
gene:Zm00001d007831
gene:Zm00001d007835
gene:Zm00001d007845
gene:Zm00001d007868
gene:Zm00001d007871
gene:Zm00001d007876
gene:Zm00001d007886
gene:Zm00001d007892
gene:Zm00001d008181
gene:Zm00001d008210
gene:Zm00001d008214
gene:Zm00001d008237
gene:Zm00001d008241
gene:Zm00001d008273
gene:Zm00001d008318
gene:Zm00001d008394
gene:Zm00001d008412
gene:Zm00001d008427
gene:Zm00001d008433
gene:Zm00001d008481
gene:Zm00001d008499
gene:Zm00001d008548
gene:Zm00001d008569
gene:Zm00001d008587
gene:Zm00001d008604
gene:Zm00001d008651
gene:Zm00001d008669
gene:Zm00001d008795
gene:Zm00001d008799
gene:Zm00001d008820
gene:Zm00001d008841
gene:Zm00001d008843
gene:Zm00001d008875
gene:Zm00001d008880
gene:Zm00001d008893
gene:Zm00001d008905
gene:Zm00001d008906
gene:Zm00001d008911
gene:Zm00001d008922
gene:Zm00001d008925
gene:Zm00001d008930
gene:Zm00001d008968
gene:Zm00001d008970
gene:Zm00001d008974
gene:Zm00001d008976
gene:Zm00001d008991
gene:Zm00001d009024
gene:Zm00001d009028
gene:Zm00001d009084
gene:Zm00001d009087
gene:Zm00001d009127
gene:Zm00001d009146
gene:Zm00001d009296
gene:Zm00001d009359
gene:Zm00001d009365
gene:Zm00001d009410
gene:Zm00001d009418
gene:Zm00001d009431
gene:Zm00001d009447
gene:Zm00001d009500
gene:Zm00001d009548
gene:Zm00001d009549
gene:Zm00001d009556
gene:Zm00001d009568
gene:Zm00001d009667
gene:Zm00001d009705
gene:Zm00001d009741
gene:Zm00001d009762
gene:Zm00001d009783
gene:Zm00001d009835
gene:Zm00001d009868
gene:Zm00001d009908
gene:Zm00001d009939
gene:Zm00001d009948
gene:Zm00001d009950
gene:Zm00001d009952
gene:Zm00001d009993
gene:Zm00001d010102
gene:Zm00001d010103
gene:Zm00001d010105
gene:Zm00001d010115
gene:Zm00001d010175
gene:Zm00001d010191
gene:Zm00001d010196
gene:Zm00001d010206
gene:Zm00001d010234
gene:Zm00001d010321
gene:Zm00001d010327
gene:Zm00001d010329
gene:Zm00001d010341
gene:Zm00001d010352
gene:Zm00001d010381
gene:Zm00001d010406
gene:Zm00001d010411
gene:Zm00001d010426
gene:Zm00001d010443
gene:Zm00001d010529
gene:Zm00001d010530
gene:Zm00001d010588
gene:Zm00001d010606
gene:Zm00001d010635
gene:Zm00001d010640
gene:Zm00001d010646
gene:Zm00001d010671
gene:Zm00001d010715
gene:Zm00001d010727
gene:Zm00001d010798
gene:Zm00001d010800
gene:Zm00001d010816
gene:Zm00001d010849
gene:Zm00001d010887
gene:Zm00001d010945
gene:Zm00001d010965
gene:Zm00001d010987
gene:Zm00001d010997
gene:Zm00001d011048
gene:Zm00001d011056
gene:Zm00001d011086
gene:Zm00001d011097
gene:Zm00001d011101
gene:Zm00001d011133
gene:Zm00001d011140
gene:Zm00001d011152
gene:Zm00001d011189
gene:Zm00001d011208
gene:Zm00001d011217
gene:Zm00001d011220
gene:Zm00001d011255
gene:Zm00001d011259
gene:Zm00001d011276
gene:Zm00001d011283
gene:Zm00001d011288
gene:Zm00001d011315
gene:Zm00001d011319
gene:Zm00001d011373
gene:Zm00001d011393
gene:Zm00001d011427
gene:Zm00001d011429
gene:Zm00001d011463
gene:Zm00001d011486
gene:Zm00001d011562
gene:Zm00001d011578
gene:Zm00001d011589
gene:Zm00001d011601
gene:Zm00001d011604
gene:Zm00001d011610
gene:Zm00001d011611
gene:Zm00001d011614
gene:Zm00001d011625
gene:Zm00001d011626
gene:Zm00001d011636
gene:Zm00001d011639
gene:Zm00001d011644
gene:Zm00001d011655
gene:Zm00001d011656
gene:Zm00001d011685
gene:Zm00001d011788
gene:Zm00001d011838
gene:Zm00001d011851
gene:Zm00001d011874
gene:Zm00001d011879
gene:Zm00001d011904
gene:Zm00001d011920
gene:Zm00001d011964
gene:Zm00001d011967
gene:Zm00001d011988
gene:Zm00001d011990
gene:Zm00001d012032
gene:Zm00001d012120
gene:Zm00001d012121
gene:Zm00001d012122
gene:Zm00001d012124
gene:Zm00001d012165
gene:Zm00001d012169
gene:Zm00001d012173
gene:Zm00001d012205
gene:Zm00001d012212
gene:Zm00001d012221
gene:Zm00001d012224
gene:Zm00001d012228
gene:Zm00001d012237
gene:Zm00001d012258
gene:Zm00001d012281
gene:Zm00001d012302
gene:Zm00001d012307
gene:Zm00001d012325
gene:Zm00001d012340
gene:Zm00001d012378
gene:Zm00001d012381
gene:Zm00001d012407
gene:Zm00001d012409
gene:Zm00001d012419
gene:Zm00001d012420
gene:Zm00001d012427
gene:Zm00001d012447
gene:Zm00001d012450
gene:Zm00001d012452
gene:Zm00001d012482
gene:Zm00001d012484
gene:Zm00001d012485
gene:Zm00001d012509
gene:Zm00001d012510
gene:Zm00001d012514
gene:Zm00001d012522
gene:Zm00001d012529
gene:Zm00001d012544
gene:Zm00001d012569
gene:Zm00001d012584
gene:Zm00001d012585
gene:Zm00001d012591
gene:Zm00001d012607
gene:Zm00001d012674
gene:Zm00001d012675
gene:Zm00001d012684
gene:Zm00001d012693
gene:Zm00001d012711
gene:Zm00001d012712
gene:Zm00001d012720
gene:Zm00001d012782
gene:Zm00001d012797
gene:Zm00001d012811
gene:Zm00001d012813
gene:Zm00001d012834
gene:Zm00001d012900
gene:Zm00001d012929
gene:Zm00001d012935
gene:Zm00001d012968
gene:Zm00001d012989
gene:Zm00001d013014
gene:Zm00001d013046
gene:Zm00001d013067
gene:Zm00001d013076
gene:Zm00001d013097
gene:Zm00001d013098
gene:Zm00001d013144
gene:Zm00001d013154
gene:Zm00001d013195
gene:Zm00001d013199
gene:Zm00001d013206
gene:Zm00001d013210
gene:Zm00001d013220
gene:Zm00001d013224
gene:Zm00001d013225
gene:Zm00001d013226
gene:Zm00001d013230
gene:Zm00001d013252
gene:Zm00001d013257
gene:Zm00001d013273
gene:Zm00001d013295
gene:Zm00001d013361
gene:Zm00001d013392
gene:Zm00001d013393
gene:Zm00001d013405
gene:Zm00001d013453
gene:Zm00001d013459
gene:Zm00001d013463
gene:Zm00001d013486
gene:Zm00001d013489
gene:Zm00001d013493
gene:Zm00001d013495
gene:Zm00001d013507
gene:Zm00001d013568
gene:Zm00001d013571
gene:Zm00001d013572
gene:Zm00001d013573
gene:Zm00001d013614
gene:Zm00001d013615
gene:Zm00001d013625
gene:Zm00001d013638
gene:Zm00001d013643
gene:Zm00001d013705
gene:Zm00001d013709
gene:Zm00001d013716
gene:Zm00001d013746
gene:Zm00001d013768
gene:Zm00001d013782
gene:Zm00001d013794
gene:Zm00001d013809
gene:Zm00001d013825
gene:Zm00001d013840
gene:Zm00001d013857
gene:Zm00001d013858
gene:Zm00001d013879
gene:Zm00001d013937
gene:Zm00001d013947
gene:Zm00001d013964
gene:Zm00001d013992
gene:Zm00001d013997
gene:Zm00001d014011
gene:Zm00001d014084
gene:Zm00001d014090
gene:Zm00001d014102
gene:Zm00001d014108
gene:Zm00001d014138
gene:Zm00001d014145
gene:Zm00001d014148
gene:Zm00001d014166
gene:Zm00001d014198
gene:Zm00001d014200
gene:Zm00001d014253
gene:Zm00001d014258
gene:Zm00001d014261
gene:Zm00001d014271
gene:Zm00001d014294
gene:Zm00001d014302
gene:Zm00001d014317
gene:Zm00001d014361
gene:Zm00001d014393
gene:Zm00001d014429
gene:Zm00001d014446
gene:Zm00001d014459
gene:Zm00001d014463
gene:Zm00001d014467
gene:Zm00001d014499
gene:Zm00001d014510
gene:Zm00001d014511
gene:Zm00001d014532
gene:Zm00001d014617
gene:Zm00001d014623
gene:Zm00001d014663
gene:Zm00001d014666
gene:Zm00001d014674
gene:Zm00001d014681
gene:Zm00001d014698
gene:Zm00001d014716
gene:Zm00001d014765
gene:Zm00001d014781
gene:Zm00001d014792
gene:Zm00001d014831
gene:Zm00001d014852
gene:Zm00001d014853
gene:Zm00001d014861
gene:Zm00001d014945
gene:Zm00001d014968
gene:Zm00001d014976
gene:Zm00001d014977
gene:Zm00001d014993
gene:Zm00001d014998
gene:Zm00001d015025
gene:Zm00001d015036
gene:Zm00001d015086
gene:Zm00001d015094
gene:Zm00001d015100
gene:Zm00001d015129
gene:Zm00001d015213
gene:Zm00001d015227
gene:Zm00001d015228
gene:Zm00001d015245
gene:Zm00001d015256
gene:Zm00001d015289
gene:Zm00001d015291
gene:Zm00001d015294
gene:Zm00001d015306
gene:Zm00001d015348
gene:Zm00001d015349
gene:Zm00001d015394
gene:Zm00001d015428
gene:Zm00001d015509
gene:Zm00001d015638
gene:Zm00001d015671
gene:Zm00001d015697
gene:Zm00001d015767
gene:Zm00001d015776
gene:Zm00001d015853
gene:Zm00001d015893
gene:Zm00001d015914
gene:Zm00001d015961
gene:Zm00001d015963
gene:Zm00001d015971
gene:Zm00001d016016
gene:Zm00001d016044
gene:Zm00001d016070
gene:Zm00001d016080
gene:Zm00001d016085
gene:Zm00001d016134
gene:Zm00001d016176
gene:Zm00001d016255
gene:Zm00001d016306
gene:Zm00001d016379
gene:Zm00001d016394
gene:Zm00001d016401
gene:Zm00001d016402
gene:Zm00001d016407
gene:Zm00001d016453
gene:Zm00001d016486
gene:Zm00001d016505
gene:Zm00001d016582
gene:Zm00001d016590
gene:Zm00001d016635
gene:Zm00001d016655
gene:Zm00001d016661
gene:Zm00001d016681
gene:Zm00001d016691
gene:Zm00001d016705
gene:Zm00001d016723
gene:Zm00001d016755
gene:Zm00001d016807
gene:Zm00001d016811
gene:Zm00001d016841
gene:Zm00001d016896
gene:Zm00001d016900
gene:Zm00001d016924
gene:Zm00001d016950
gene:Zm00001d016999
gene:Zm00001d017019
gene:Zm00001d017030
gene:Zm00001d017033
gene:Zm00001d017069
gene:Zm00001d017071
gene:Zm00001d017097
gene:Zm00001d017138
gene:Zm00001d017152
gene:Zm00001d017166
gene:Zm00001d017187
gene:Zm00001d017199
gene:Zm00001d017204
gene:Zm00001d017240
gene:Zm00001d017241
gene:Zm00001d017252
gene:Zm00001d017270
gene:Zm00001d017287
gene:Zm00001d017288
gene:Zm00001d017292
gene:Zm00001d017330
gene:Zm00001d017331
gene:Zm00001d017340
gene:Zm00001d017351
gene:Zm00001d017380
gene:Zm00001d017381
gene:Zm00001d017391
gene:Zm00001d017401
gene:Zm00001d017403
gene:Zm00001d017458
gene:Zm00001d017461
gene:Zm00001d017487
gene:Zm00001d017505
gene:Zm00001d017525
gene:Zm00001d017537
gene:Zm00001d017539
gene:Zm00001d017547
gene:Zm00001d017553
gene:Zm00001d017560
gene:Zm00001d017573
gene:Zm00001d017592
gene:Zm00001d017607
gene:Zm00001d017609
gene:Zm00001d017615
gene:Zm00001d017622
gene:Zm00001d017643
gene:Zm00001d017670
gene:Zm00001d017698
gene:Zm00001d017700
gene:Zm00001d017703
gene:Zm00001d017730
gene:Zm00001d017752
gene:Zm00001d017762
gene:Zm00001d017788
gene:Zm00001d017801
gene:Zm00001d017807
gene:Zm00001d017813
gene:Zm00001d017821
gene:Zm00001d017840
gene:Zm00001d017852
gene:Zm00001d017853
gene:Zm00001d017864
gene:Zm00001d017867
gene:Zm00001d017869
gene:Zm00001d017874
gene:Zm00001d017885
gene:Zm00001d017925
gene:Zm00001d017958
gene:Zm00001d017976
gene:Zm00001d017984
gene:Zm00001d018010
gene:Zm00001d018028
gene:Zm00001d018034
gene:Zm00001d018057
gene:Zm00001d018064
gene:Zm00001d018087
gene:Zm00001d018159
gene:Zm00001d018229
gene:Zm00001d018241
gene:Zm00001d018252
gene:Zm00001d018279
gene:Zm00001d018298
gene:Zm00001d018304
gene:Zm00001d018314
gene:Zm00001d018326
gene:Zm00001d018345
gene:Zm00001d018350
gene:Zm00001d018370
gene:Zm00001d018384
gene:Zm00001d018393
gene:Zm00001d018407
gene:Zm00001d018409
gene:Zm00001d018429
gene:Zm00001d018444
gene:Zm00001d018460
gene:Zm00001d018461
gene:Zm00001d018473
gene:Zm00001d018513
gene:Zm00001d018532
gene:Zm00001d018554
gene:Zm00001d018562
gene:Zm00001d018632
gene:Zm00001d018642
gene:Zm00001d018704
gene:Zm00001d018712
gene:Zm00001d018719
gene:Zm00001d018738
gene:Zm00001d018742
gene:Zm00001d018803
gene:Zm00001d018807
gene:Zm00001d018821
gene:Zm00001d018916
gene:Zm00001d018939
gene:Zm00001d018964
gene:Zm00001d018965
gene:Zm00001d018966
gene:Zm00001d018967
gene:Zm00001d018973
gene:Zm00001d019005
gene:Zm00001d019031
gene:Zm00001d019041
gene:Zm00001d019049
gene:Zm00001d019060
gene:Zm00001d019079
gene:Zm00001d019100
gene:Zm00001d019102
gene:Zm00001d019117
gene:Zm00001d019218
gene:Zm00001d019219
gene:Zm00001d019241
gene:Zm00001d019277
gene:Zm00001d019283
gene:Zm00001d019291
gene:Zm00001d019457
gene:Zm00001d019479
gene:Zm00001d019510
gene:Zm00001d019672
gene:Zm00001d019712
gene:Zm00001d019721
gene:Zm00001d019724
gene:Zm00001d019758
gene:Zm00001d019788
gene:Zm00001d019792
gene:Zm00001d019822
gene:Zm00001d019844
gene:Zm00001d020043
gene:Zm00001d020137
gene:Zm00001d020178
gene:Zm00001d020188
gene:Zm00001d020257
gene:Zm00001d020272
gene:Zm00001d020297
gene:Zm00001d020309
gene:Zm00001d020332
gene:Zm00001d020348
gene:Zm00001d020358
gene:Zm00001d020414
gene:Zm00001d020442
gene:Zm00001d020470
gene:Zm00001d020492
gene:Zm00001d020519
gene:Zm00001d020526
gene:Zm00001d020535
gene:Zm00001d020536
gene:Zm00001d020607
gene:Zm00001d020614
gene:Zm00001d020629
gene:Zm00001d020631
gene:Zm00001d020652
gene:Zm00001d020695
gene:Zm00001d020697
gene:Zm00001d020741
gene:Zm00001d020755
gene:Zm00001d020771
gene:Zm00001d020776
gene:Zm00001d020804
gene:Zm00001d020811
gene:Zm00001d020825
gene:Zm00001d020861
gene:Zm00001d020881
gene:Zm00001d020887
gene:Zm00001d020898
gene:Zm00001d020926
gene:Zm00001d020936
gene:Zm00001d020939
gene:Zm00001d020947
gene:Zm00001d020976
gene:Zm00001d021040
gene:Zm00001d021050
gene:Zm00001d021056
gene:Zm00001d021085
gene:Zm00001d021160
gene:Zm00001d021205
gene:Zm00001d021224
gene:Zm00001d021231
gene:Zm00001d021236
gene:Zm00001d021263
gene:Zm00001d021268
gene:Zm00001d021338
gene:Zm00001d021342
gene:Zm00001d021345
gene:Zm00001d021375
gene:Zm00001d021400
gene:Zm00001d021404
gene:Zm00001d021460
gene:Zm00001d021508
gene:Zm00001d021526
gene:Zm00001d021647
gene:Zm00001d021653
gene:Zm00001d021665
gene:Zm00001d021684
gene:Zm00001d021686
gene:Zm00001d021698
gene:Zm00001d021706
gene:Zm00001d021718
gene:Zm00001d021726
gene:Zm00001d021732
gene:Zm00001d021744
gene:Zm00001d021752
gene:Zm00001d021757
gene:Zm00001d021772
gene:Zm00001d021775
gene:Zm00001d021779
gene:Zm00001d021785
gene:Zm00001d021823
gene:Zm00001d021824
gene:Zm00001d021830
gene:Zm00001d021835
gene:Zm00001d021836
gene:Zm00001d021841
gene:Zm00001d021846
gene:Zm00001d021891
gene:Zm00001d021912
gene:Zm00001d021946
gene:Zm00001d021955
gene:Zm00001d021956
gene:Zm00001d021957
gene:Zm00001d021971
gene:Zm00001d021977
gene:Zm00001d021978
gene:Zm00001d021990
gene:Zm00001d021992
gene:Zm00001d022017
gene:Zm00001d022026
gene:Zm00001d022081
gene:Zm00001d022082
gene:Zm00001d022084
gene:Zm00001d022102
gene:Zm00001d022122
gene:Zm00001d022152
gene:Zm00001d022161
gene:Zm00001d022179
gene:Zm00001d022191
gene:Zm00001d022193
gene:Zm00001d022200
gene:Zm00001d022204
gene:Zm00001d022217
gene:Zm00001d022222
gene:Zm00001d022224
gene:Zm00001d022242
gene:Zm00001d022245
gene:Zm00001d022276
gene:Zm00001d022373
gene:Zm00001d022380
gene:Zm00001d022421
gene:Zm00001d022430
gene:Zm00001d022435
gene:Zm00001d022458
gene:Zm00001d022475
gene:Zm00001d022492
gene:Zm00001d022504
gene:Zm00001d022506
gene:Zm00001d022527
gene:Zm00001d022569
gene:Zm00001d022572
gene:Zm00001d022597
gene:Zm00001d022628
gene:Zm00001d023258
gene:Zm00001d023329
gene:Zm00001d023390
gene:Zm00001d023395
gene:Zm00001d023478
gene:Zm00001d023480
gene:Zm00001d023579
gene:Zm00001d023593
gene:Zm00001d023620
gene:Zm00001d023658
gene:Zm00001d023664
gene:Zm00001d023700
gene:Zm00001d023756
gene:Zm00001d023759
gene:Zm00001d023784
gene:Zm00001d023901
gene:Zm00001d023936
gene:Zm00001d023939
gene:Zm00001d024016
gene:Zm00001d024018
gene:Zm00001d024071
gene:Zm00001d024229
gene:Zm00001d024342
gene:Zm00001d024414
gene:Zm00001d024423
gene:Zm00001d024499
gene:Zm00001d024522
gene:Zm00001d024531
gene:Zm00001d024533
gene:Zm00001d024540
gene:Zm00001d024572
gene:Zm00001d024597
gene:Zm00001d024612
gene:Zm00001d024652
gene:Zm00001d024672
gene:Zm00001d024701
gene:Zm00001d024759
gene:Zm00001d024903
gene:Zm00001d024904
gene:Zm00001d024939
gene:Zm00001d024960
gene:Zm00001d024973
gene:Zm00001d025081
gene:Zm00001d025104
gene:Zm00001d025141
gene:Zm00001d025166
gene:Zm00001d025221
gene:Zm00001d025253
gene:Zm00001d025268
gene:Zm00001d025279
gene:Zm00001d025288
gene:Zm00001d025300
gene:Zm00001d025338
gene:Zm00001d025342
gene:Zm00001d025354
gene:Zm00001d025361
gene:Zm00001d025379
gene:Zm00001d025401
gene:Zm00001d025409
gene:Zm00001d025412
gene:Zm00001d025414
gene:Zm00001d025507
gene:Zm00001d025508
gene:Zm00001d025509
gene:Zm00001d025514
gene:Zm00001d025545
gene:Zm00001d025558
gene:Zm00001d025571
gene:Zm00001d025581
gene:Zm00001d025614
gene:Zm00001d025619
gene:Zm00001d025716
gene:Zm00001d025773
gene:Zm00001d025804
gene:Zm00001d025834
gene:Zm00001d025842
gene:Zm00001d025872
gene:Zm00001d025903
gene:Zm00001d025911
gene:Zm00001d025912
gene:Zm00001d025915
gene:Zm00001d025916
gene:Zm00001d025919
gene:Zm00001d025931
gene:Zm00001d025933
gene:Zm00001d025985
gene:Zm00001d025992
gene:Zm00001d026002
gene:Zm00001d026004
gene:Zm00001d026015
gene:Zm00001d026017
gene:Zm00001d026029
gene:Zm00001d026031
gene:Zm00001d026084
gene:Zm00001d026094
gene:Zm00001d026113
gene:Zm00001d026139
gene:Zm00001d026156
gene:Zm00001d026191
gene:Zm00001d026194
gene:Zm00001d026213
gene:Zm00001d026240
gene:Zm00001d026277
gene:Zm00001d026281
gene:Zm00001d026297
gene:Zm00001d026343
gene:Zm00001d026344
gene:Zm00001d026374
gene:Zm00001d026390
gene:Zm00001d026399
gene:Zm00001d026404
gene:Zm00001d026408
gene:Zm00001d026425
gene:Zm00001d026429
gene:Zm00001d026445
gene:Zm00001d026463
gene:Zm00001d026471
gene:Zm00001d026535
gene:Zm00001d026542
gene:Zm00001d026548
gene:Zm00001d026562
gene:Zm00001d026586
gene:Zm00001d026594
gene:Zm00001d026600
gene:Zm00001d026603
gene:Zm00001d026657
gene:Zm00001d026671
gene:Zm00001d026698
gene:Zm00001d027240
gene:Zm00001d027271
gene:Zm00001d027276
gene:Zm00001d027290
gene:Zm00001d027292
gene:Zm00001d027313
gene:Zm00001d027341
gene:Zm00001d027355
gene:Zm00001d027366
gene:Zm00001d027392
gene:Zm00001d027403
gene:Zm00001d027449
gene:Zm00001d027472
gene:Zm00001d027498
gene:Zm00001d027503
gene:Zm00001d027520
gene:Zm00001d027523
gene:Zm00001d027533
gene:Zm00001d027580
gene:Zm00001d027601
gene:Zm00001d027655
gene:Zm00001d027699
gene:Zm00001d027708
gene:Zm00001d027710
gene:Zm00001d027740
gene:Zm00001d027749
gene:Zm00001d027757
gene:Zm00001d027807
gene:Zm00001d027812
gene:Zm00001d027832
gene:Zm00001d027846
gene:Zm00001d027863
gene:Zm00001d027875
gene:Zm00001d027892
gene:Zm00001d027901
gene:Zm00001d027928
gene:Zm00001d027963
gene:Zm00001d027999
gene:Zm00001d028002
gene:Zm00001d028074
gene:Zm00001d028075
gene:Zm00001d028093
gene:Zm00001d028160
gene:Zm00001d028167
gene:Zm00001d028171
gene:Zm00001d028184
gene:Zm00001d028199
gene:Zm00001d028210
gene:Zm00001d028211
gene:Zm00001d028230
gene:Zm00001d028258
gene:Zm00001d028275
gene:Zm00001d028320
gene:Zm00001d028325
gene:Zm00001d028335
gene:Zm00001d028339
gene:Zm00001d028362
gene:Zm00001d028363
gene:Zm00001d028374
gene:Zm00001d028389
gene:Zm00001d028391
gene:Zm00001d028400
gene:Zm00001d028408
gene:Zm00001d028436
gene:Zm00001d028465
gene:Zm00001d028471
gene:Zm00001d028472
gene:Zm00001d028484
gene:Zm00001d028510
gene:Zm00001d028550
gene:Zm00001d028561
gene:Zm00001d028565
gene:Zm00001d028608
gene:Zm00001d028630
gene:Zm00001d028631
gene:Zm00001d028676
gene:Zm00001d028689
gene:Zm00001d028707
gene:Zm00001d028714
gene:Zm00001d028718
gene:Zm00001d028733
gene:Zm00001d028743
gene:Zm00001d028744
gene:Zm00001d028748
gene:Zm00001d028778
gene:Zm00001d028793
gene:Zm00001d028807
gene:Zm00001d028808
gene:Zm00001d028809
gene:Zm00001d028815
gene:Zm00001d028818
gene:Zm00001d028838
gene:Zm00001d028861
gene:Zm00001d028870
gene:Zm00001d028876
gene:Zm00001d028918
gene:Zm00001d028949
gene:Zm00001d028965
gene:Zm00001d028967
gene:Zm00001d028986
gene:Zm00001d028988
gene:Zm00001d029062
gene:Zm00001d029072
gene:Zm00001d029087
gene:Zm00001d029089
gene:Zm00001d029114
gene:Zm00001d029126
gene:Zm00001d029141
gene:Zm00001d029161
gene:Zm00001d029203
gene:Zm00001d029222
gene:Zm00001d029223
gene:Zm00001d029250
gene:Zm00001d029313
gene:Zm00001d029316
gene:Zm00001d029353
gene:Zm00001d029356
gene:Zm00001d029371
gene:Zm00001d029415
gene:Zm00001d029507
gene:Zm00001d029516
gene:Zm00001d029564
gene:Zm00001d029583
gene:Zm00001d029601
gene:Zm00001d029604
gene:Zm00001d029628
gene:Zm00001d029630
gene:Zm00001d029647
gene:Zm00001d029667
gene:Zm00001d029668
gene:Zm00001d029699
gene:Zm00001d029711
gene:Zm00001d029715
gene:Zm00001d029738
gene:Zm00001d029744
gene:Zm00001d029754
gene:Zm00001d029777
gene:Zm00001d029806
gene:Zm00001d029810
gene:Zm00001d029850
gene:Zm00001d029853
gene:Zm00001d029940
gene:Zm00001d029983
gene:Zm00001d030023
gene:Zm00001d030061
gene:Zm00001d030087
gene:Zm00001d030121
gene:Zm00001d030132
gene:Zm00001d030133
gene:Zm00001d030172
gene:Zm00001d030180
gene:Zm00001d030295
gene:Zm00001d030308
gene:Zm00001d030342
gene:Zm00001d030656
gene:Zm00001d030682
gene:Zm00001d030727
gene:Zm00001d030837
gene:Zm00001d030968
gene:Zm00001d030985
gene:Zm00001d030989
gene:Zm00001d031037
gene:Zm00001d031078
gene:Zm00001d031101
gene:Zm00001d031128
gene:Zm00001d031173
gene:Zm00001d031264
gene:Zm00001d031266
gene:Zm00001d031278
gene:Zm00001d031289
gene:Zm00001d031308
gene:Zm00001d031325
gene:Zm00001d031332
gene:Zm00001d031338
gene:Zm00001d031349
gene:Zm00001d031375
gene:Zm00001d031449
gene:Zm00001d031460
gene:Zm00001d031516
gene:Zm00001d031542
gene:Zm00001d031562
gene:Zm00001d031569
gene:Zm00001d031581
gene:Zm00001d031599
gene:Zm00001d031614
gene:Zm00001d031678
gene:Zm00001d031696
gene:Zm00001d031724
gene:Zm00001d031725
gene:Zm00001d031728
gene:Zm00001d031732
gene:Zm00001d031736
gene:Zm00001d031740
gene:Zm00001d031771
gene:Zm00001d031772
gene:Zm00001d031778
gene:Zm00001d031813
gene:Zm00001d031824
gene:Zm00001d031853
gene:Zm00001d031855
gene:Zm00001d031871
gene:Zm00001d031875
gene:Zm00001d031961
gene:Zm00001d031977
gene:Zm00001d032046
gene:Zm00001d032069
gene:Zm00001d032073
gene:Zm00001d032075
gene:Zm00001d032084
gene:Zm00001d032102
gene:Zm00001d032175
gene:Zm00001d032238
gene:Zm00001d032265
gene:Zm00001d032269
gene:Zm00001d032270
gene:Zm00001d032285
gene:Zm00001d032308
gene:Zm00001d032327
gene:Zm00001d032399
gene:Zm00001d032401
gene:Zm00001d032408
gene:Zm00001d032423
gene:Zm00001d032453
gene:Zm00001d032458
gene:Zm00001d032470
gene:Zm00001d032471
gene:Zm00001d032475
gene:Zm00001d032479
gene:Zm00001d032481
gene:Zm00001d032522
gene:Zm00001d032554
gene:Zm00001d032588
gene:Zm00001d032605
gene:Zm00001d032606
gene:Zm00001d032670
gene:Zm00001d032694
gene:Zm00001d032695
gene:Zm00001d032728
gene:Zm00001d032740
gene:Zm00001d032754
gene:Zm00001d032761
gene:Zm00001d032775
gene:Zm00001d032776
gene:Zm00001d032789
gene:Zm00001d032831
gene:Zm00001d032836
gene:Zm00001d032837
gene:Zm00001d032922
gene:Zm00001d032923
gene:Zm00001d032947
gene:Zm00001d032955
gene:Zm00001d033019
gene:Zm00001d033020
gene:Zm00001d033021
gene:Zm00001d033091
gene:Zm00001d033092
gene:Zm00001d033138
gene:Zm00001d033149
gene:Zm00001d033158
gene:Zm00001d033175
gene:Zm00001d033234
gene:Zm00001d033246
gene:Zm00001d033271
gene:Zm00001d033304
gene:Zm00001d033307
gene:Zm00001d033320
gene:Zm00001d033328
gene:Zm00001d033344
gene:Zm00001d033346
gene:Zm00001d033392
gene:Zm00001d033393
gene:Zm00001d033423
gene:Zm00001d033455
gene:Zm00001d033459
gene:Zm00001d033460
gene:Zm00001d033483
gene:Zm00001d033489
gene:Zm00001d033492
gene:Zm00001d033543
gene:Zm00001d033564
gene:Zm00001d033591
gene:Zm00001d033600
gene:Zm00001d033624
gene:Zm00001d033651
gene:Zm00001d033654
gene:Zm00001d033655
gene:Zm00001d033705
gene:Zm00001d033707
gene:Zm00001d033805
gene:Zm00001d033837
gene:Zm00001d033846
gene:Zm00001d033871
gene:Zm00001d033872
gene:Zm00001d033879
gene:Zm00001d033896
gene:Zm00001d033903
gene:Zm00001d033910
gene:Zm00001d033924
gene:Zm00001d033941
gene:Zm00001d033957
gene:Zm00001d033966
gene:Zm00001d033984
gene:Zm00001d033987
gene:Zm00001d033990
gene:Zm00001d033995
gene:Zm00001d034069
gene:Zm00001d034109
gene:Zm00001d034130
gene:Zm00001d034167
gene:Zm00001d034208
gene:Zm00001d034221
gene:Zm00001d034237
gene:Zm00001d034257
gene:Zm00001d034270
gene:Zm00001d034380
gene:Zm00001d034405
gene:Zm00001d034413
gene:Zm00001d034423
gene:Zm00001d034444
gene:Zm00001d034479
gene:Zm00001d034497
gene:Zm00001d034508
gene:Zm00001d034527
gene:Zm00001d034529
gene:Zm00001d034555
gene:Zm00001d034561
gene:Zm00001d034564
gene:Zm00001d034595
gene:Zm00001d034641
gene:Zm00001d034642
gene:Zm00001d034670
gene:Zm00001d034782
gene:Zm00001d034795
gene:Zm00001d034807
gene:Zm00001d034898
gene:Zm00001d034918
gene:Zm00001d034998
gene:Zm00001d035007
gene:Zm00001d035033
gene:Zm00001d035037
gene:Zm00001d035047
gene:Zm00001d035162
gene:Zm00001d035186
gene:Zm00001d035199
gene:Zm00001d035201
gene:Zm00001d035208
gene:Zm00001d035304
gene:Zm00001d035322
gene:Zm00001d035331
gene:Zm00001d035346
gene:Zm00001d035352
gene:Zm00001d035367
gene:Zm00001d035382
gene:Zm00001d035383
gene:Zm00001d035447
gene:Zm00001d035481
gene:Zm00001d035505
gene:Zm00001d035512
gene:Zm00001d035542
gene:Zm00001d035543
gene:Zm00001d035559
gene:Zm00001d035560
gene:Zm00001d035597
gene:Zm00001d035599
gene:Zm00001d035629
gene:Zm00001d035631
gene:Zm00001d035662
gene:Zm00001d035865
gene:Zm00001d035875
gene:Zm00001d035916
gene:Zm00001d035945
gene:Zm00001d036003
gene:Zm00001d036020
gene:Zm00001d036025
gene:Zm00001d036050
gene:Zm00001d036098
gene:Zm00001d036145
gene:Zm00001d036197
gene:Zm00001d036241
gene:Zm00001d036338
gene:Zm00001d036389
gene:Zm00001d036403
gene:Zm00001d036415
gene:Zm00001d036420
gene:Zm00001d036422
gene:Zm00001d036438
gene:Zm00001d036450
gene:Zm00001d036452
gene:Zm00001d036484
gene:Zm00001d036491
gene:Zm00001d036534
gene:Zm00001d036545
gene:Zm00001d036546
gene:Zm00001d036630
gene:Zm00001d036650
gene:Zm00001d036656
gene:Zm00001d036699
gene:Zm00001d036709
gene:Zm00001d036711
gene:Zm00001d036726
gene:Zm00001d036737
gene:Zm00001d036755
gene:Zm00001d036756
gene:Zm00001d036759
gene:Zm00001d036784
gene:Zm00001d036788
gene:Zm00001d036797
gene:Zm00001d036800
gene:Zm00001d036825
gene:Zm00001d036830
gene:Zm00001d036839
gene:Zm00001d036888
gene:Zm00001d036918
gene:Zm00001d036932
gene:Zm00001d036981
gene:Zm00001d036997
gene:Zm00001d037002
gene:Zm00001d037004
gene:Zm00001d037052
gene:Zm00001d037055
gene:Zm00001d037057
gene:Zm00001d037079
gene:Zm00001d037080
gene:Zm00001d037100
gene:Zm00001d037148
gene:Zm00001d037149
gene:Zm00001d037164
gene:Zm00001d037173
gene:Zm00001d037180
gene:Zm00001d037214
gene:Zm00001d037216
gene:Zm00001d037272
gene:Zm00001d037289
gene:Zm00001d037305
gene:Zm00001d037318
gene:Zm00001d037332
gene:Zm00001d037371
gene:Zm00001d037396
gene:Zm00001d037401
gene:Zm00001d037404
gene:Zm00001d037411
gene:Zm00001d037417
gene:Zm00001d037427
gene:Zm00001d037515
gene:Zm00001d037542
gene:Zm00001d037556
gene:Zm00001d037562
gene:Zm00001d037576
gene:Zm00001d037607
gene:Zm00001d037612
gene:Zm00001d037616
gene:Zm00001d037626
gene:Zm00001d037631
gene:Zm00001d037632
gene:Zm00001d037642
gene:Zm00001d037684
gene:Zm00001d037696
gene:Zm00001d037717
gene:Zm00001d037725
gene:Zm00001d037727
gene:Zm00001d037745
gene:Zm00001d037783
gene:Zm00001d037794
gene:Zm00001d037849
gene:Zm00001d037852
gene:Zm00001d037884
gene:Zm00001d037949
gene:Zm00001d037968
gene:Zm00001d037969
gene:Zm00001d037977
gene:Zm00001d038021
gene:Zm00001d038022
gene:Zm00001d038062
gene:Zm00001d038068
gene:Zm00001d038087
gene:Zm00001d038126
gene:Zm00001d038127
gene:Zm00001d038143
gene:Zm00001d038163
gene:Zm00001d038181
gene:Zm00001d038198
gene:Zm00001d038211
gene:Zm00001d038250
gene:Zm00001d038258
gene:Zm00001d038263
gene:Zm00001d038310
gene:Zm00001d038328
gene:Zm00001d038346
gene:Zm00001d038348
gene:Zm00001d038366
gene:Zm00001d038404
gene:Zm00001d038451
gene:Zm00001d038453
gene:Zm00001d038460
gene:Zm00001d038473
gene:Zm00001d038476
gene:Zm00001d038480
gene:Zm00001d038489
gene:Zm00001d038522
gene:Zm00001d038537
gene:Zm00001d038552
gene:Zm00001d038576
gene:Zm00001d038637
gene:Zm00001d038649
gene:Zm00001d038665
gene:Zm00001d038667
gene:Zm00001d038690
gene:Zm00001d038746
gene:Zm00001d038773
gene:Zm00001d038776
gene:Zm00001d038780
gene:Zm00001d038806
gene:Zm00001d038807
gene:Zm00001d038825
gene:Zm00001d038840
gene:Zm00001d038844
gene:Zm00001d038863
gene:Zm00001d038915
gene:Zm00001d038917
gene:Zm00001d038925
gene:Zm00001d038993
gene:Zm00001d039000
gene:Zm00001d039001
gene:Zm00001d039011
gene:Zm00001d039013
gene:Zm00001d039020
gene:Zm00001d039032
gene:Zm00001d039052
gene:Zm00001d039053
gene:Zm00001d039085
gene:Zm00001d039098
gene:Zm00001d039104
gene:Zm00001d039112
gene:Zm00001d039150
gene:Zm00001d039183
gene:Zm00001d039196
gene:Zm00001d039243
gene:Zm00001d039283
gene:Zm00001d039352
gene:Zm00001d039355
gene:Zm00001d039362
gene:Zm00001d039421
gene:Zm00001d039439
gene:Zm00001d039469
gene:Zm00001d039487
gene:Zm00001d039489
gene:Zm00001d039513
gene:Zm00001d039514
gene:Zm00001d039520
gene:Zm00001d039524
gene:Zm00001d039529
gene:Zm00001d039532
gene:Zm00001d039537
gene:Zm00001d039563
gene:Zm00001d039566
gene:Zm00001d039576
gene:Zm00001d039589
gene:Zm00001d039640
gene:Zm00001d039642
gene:Zm00001d039648
gene:Zm00001d039650
gene:Zm00001d039663
gene:Zm00001d039674
gene:Zm00001d039683
gene:Zm00001d039685
gene:Zm00001d039770
gene:Zm00001d039788
gene:Zm00001d039826
gene:Zm00001d039865
gene:Zm00001d039916
[truncated: 556 more rows]
